# Supplementary material for: Evolution of DNA polymerases: an inactivated polymerase-exonuclease module in Pol ε and a chimeric origin of eukaryotic polymerases from two classes of archaeal ancestors
Source: Biol Direct. 2009 Mar 18;4:11. doi: 10.1186/1745-6150-4-11 (PMC2669801; doi:10.1186/1745-6150-4-11)
Supplement: Additional file 1 — Multiple alignment of Exo-Pol modules of B-family DdDps (text). [file 1745-6150-4-11-S1.txt]

epsilon (C)

145490728|Cilio|Paramecium_tetraurelia_strain_d4-2		  222 YLAFDIETYK--QPLKF---------------------------------------------------PDAK--NDQIM-----------MI--------------------SITHSQNSILITNMQ---------------------TLGQEVQNFDYAPK---PEF----------------ATQAIIYNQP---DEKS-------------------------------------------------------------------------------------------------------------------------------------------------------------------------------------------------------------LLLKFFQVILDYKPNIISSFNGD-RFDWPYIEERCLTHGFYLE----------------------QEIGIKK------------------------------------------NEENNEY----YGRYIIHMDCFAWVERDAYLPQ------------GSHG---LKAVTKAKLGYQPI------------------------EVD--------PEKMVPMALQD-----------------------------SQQFAGY--------------------------------SISDSVATYWLYRKH---IHDFILALCTIIPLSPDEVLRKG-------------SGTLCECLLMAQAFQREIIF--------PNKTTTLLERFHD-----------------------------GHLIDSET----YIGGKVECLRSGIYRSDIDVEFKIDKECMQSMWSTVDSLIRFVGKIENE-TFSEEEIEKCSEQIRSKLDVLINRGEVFKEKPLIYHLDVAAMYPNIILTNRLQPVSIV-GDQICSQCYFNQPQNRCQRQLEWQWKGDFFPLKRTEYEFVKQQLEQEQTEKERKENEEKKKQMLKEGLD-----------------TRRLQLKGFSDLAPDEQIKRIKQRVIEHCKKTYKTIHHHSV-ELKKDTVCMRENDFYVQTVRDFRDRRYEFKELVKVYKNKLEQAK--KEGV-----GVKECHDFMALYESLQLAHKIILNSFYGYVMRKG-ARWYSMPMAGIVTHMGSQIISTAKQRVDQI---------G-LPLELDTDGIWCLLPSGF---------PEDFLIKSQTGRNLK---FSYPCYILNELVYEKYKNNQYQWLKDPNSFEY---GIRSEMSIFFEVDG----------PYRCMIIP-AAREENKQLKKRYVVYN  923
66359706|Apico|Cryptosporidium_parvum_Iowa_II			  278 SLAWDIETTK--DPLKF---------------------------------------------------PNVE--KDQIM-----------MI--------------------SCMFEGQGYLITNRE---------------------IVSADIYDFEYSPK---KEY----------------ESFFKCINYP---DEKE-------------------------------------------------------------------------------------------------------------------------------------------------------------------------------------------------------------LIWGFIKLIQTLRPHIIASYNGD-NFDFPFLYERAKKYDIDVS----------------------KEWGIRM-----------------------EIDHSS-------GGGL-QSSNKTIF----SGTNIIHLDCFRWVERDSYLPC------------GSRG---LKSVTKAKLRYNPV------------------------ELD--------PELMVPYAKTN-----------------------------PQGLAEY--------------------------------SVSDAVATYFLYKTY---VHRFIFALATIIPLSGEDLLRKG-------------SGTLCEHLLMKEAFTKNILF--------PNKKVQETMEFYQ-----------------------------NRPILNST----YVGGTVESLCSGVFRADIPEKFCLNTDTLKHLIKILDTTLNFGIKDSGT-TIDNIENYEQVRNEILEKLQSLLESPRIKIEPLIYHLDVAAMYPNIILTNRLQPTAVI-EETTCMKCPFNSESKLCQRRMNWRWKGDVFPISKGEMERMINHIQIETFENVKNEIGAVNKKKKFEDHESDSENDDKMEFTGENVNINNKEKIKWSSLTPRQQSEILIQRMKAYCNKIYRKQTENIE-ETRSSIVCQRENPFYIDTVRRFRDRRYVYKGKKKEAEEKLKRAE-LLGDLL----AVQEAQNEELLYESLQLAHKCILNSFYGYVMRKG-SRWFSMEMAAIVTWVGGNVIREARSLMEGI---------G-RPLELDTDGIWAILPKGF---------PEEITFRLKDGGKKK---IHYICTLLNQQVHKSWTNDQYLEYDADLGKYN----IKVENSIYFEVDG----------PYKCFFIP-ASDKQNKLLKKRYAVFD 1008
66811008|Mycet|Dictyostelium_discoideum_AX4			  269 VLAYDIETTK--LPLKF---------------------------------------------------PDSS--IDSIM-----------MI--------------------SYMLDKQGYLIVNRE---------------------IVSEDIKDFEYTPK---PEY----------------YGPFTVFNEP---DEKS-------------------------------------------------------------------------------------------------------------------------------------------------------------------------------------------------------------VLERFFSEIKREKPHIFVSYNGD-MFDWPFVESRAEYHGLSMF----------------------HQIGFR--------------------------------------------NDNGEY----RSKINPHMDAFCWVKRDSYLPH------------GSHG---LKAVTREKLRYDPL------------------------ELD--------PELMLKSAQED-----------------------------PETLANY--------------------------------SVSDAVATYYLYMNY---VHPFIFSLCTIIPMNPDDVLRKG-------------SGTLCEALLMTQAFKADVIF--------PNKHKDDINSMYK-----------------------------GHLLESET----YVGGHVECLESGVFRSDIPTNFSLDPASIEKHMGNIDQVLKFALKEGGI-PLDTVSNYQEVKEDVLKKFTLLKENPKQQSHPLIYHLDVSAMYPNIILTNKLQPTAVV-NDEVCATCVYNKPESQCQRTLDWQWRGDYSPSNQSEYRLILQQLESEKFGDGDERKSFL-------------------------------------SLSEEKRNELLRKRLKEYSRKVYRKTHQITQ-EIRSDTICMRENSFYVDTVRLFRDRRYVFKNHHRDWKIKYDQAM-QESGGTNSV-AVVAAQGMVVLYESLQLAHKCILNSFYGYVMRKG-ARWYSMQMAGIVTHTGSNIIKEAREVVEQM---------G-RPLEIDTDGIWCILPSHF---------PENYTLKSASTGKKVT--FSYICEMLNEKVAKSFTNHQYQDYNAETNTYT----IRDECSILFECDG----------PYRCMLIP-TSKEKDVKLKKRYAVFN  953
6324067|Fungi|Saccharomyces_cerevisiae				  286 VMAFDIETTK--PPLKF---------------------------------------------------PDSA--VDQIM-----------MI--------------------SYMIDGEGFLITNRE---------------------IISEDIEDFEYTPK---PEY----------------PGFFTIFNEN---DEVA-------------------------------------------------------------------------------------------------------------------------------------------------------------------------------------------------------------LLQRFFEHIRDVRPTVISTFNGD-FFDWPFIHNRSKIHGLDMF----------------------DEIGFAP-------------------------------------------DAEGEY----KSSYCSHMDCFRWVKRDSYLPQ------------GSQG---LKAVTQSKLGYNPI------------------------ELD--------PELMTPYAFEK-----------------------------PQHLSEY--------------------------------SVSDAVATYYLYMKY---VHPFIFSLCTIIPLNPDETLRKG-------------TGTLCEMLLMVQAYQHNILL--------PNKHTDPIERFYD-----------------------------GHLLESET----YVGGHVESLEAGVFRSDLKNEFKIDPSAIDELLQELPEALKFSVEVENKSSVDKVTNFEEIKNQITQKLLELKENNIRNELPLIYHVDVASMYPNIMTTNRLQPDSIK-AERDCASCDFNRPGKTCARKLKWAWRGEFFPSKMDEYNMIKRALQNETFPNKNKFSKKKVL--------------------------------TFDELSYADQVIHIKKRLTEYSRKVYHRVKVSEI-VEREAIVCQRENPFYVDTVKSFRDRRYEFKGLAKTWKGNLSKID-PSDKHA-----RDEAKKMIVLYDSLQLAHKVILNSFYGYVMRKG-SRWYSMEMAGITCLTGATIIQMARALVERV---------G-RPLELDTDGIWCILPKSF---------PETYFFTLENGKKLY---LSYPCSMLNYRVHQKFTNHQYQELKDPLNYIY---ETHSENTIFFEVDG----------PYKAMILP-SSKEEGKGIKKRYAVFN  973
19113146|Fungi|Schizosaccharomyces_pombe			  272 IMAFDIETTK--LPLKF---------------------------------------------------PDSS--FDKIM-----------MI--------------------SYMIDGQGFLITNRE---------------------IISQNIEDFHYTPR---EEF----------------EGPFIIFNEP---DEVG-------------------------------------------------------------------------------------------------------------------------------------------------------------------------------------------------------------LLHRFFKHIRSAKPSVIVTYNGD-FFDWPFVDARAAFHGLNLT----------------------EETGFFR-------------------------------------------DAEDEY----KSSYCSHMDAFRWVKRDSYLPQ------------GSQG---LKAVTVSKLGYNPI------------------------ELD--------PELMTPYASEK-----------------------------PQVLAQY--------------------------------SVSDAVATYFLYMKY---VHPFIFSLCNIIPLNPDEVLRKG-------------TGTLCETLLTVEACTKNIIL--------PNKHVDASQKFFD-----------------------------GHLLASET----YVGGHVESLESGVFRSDLPTNFNMDPKVYEELILQLDKALDFSLTVENNVNVDEIENYEEVRDSILKKLSDLRDRPKRSEKPRIYHLDVASMYPNIMITNRLQPDSVK-DESFCATCDLNVPNKTCDRRMVWAWRGEYYPAKKGEYHMIYSALQSERFPGPTPFSPFRS----------------------------------FQELSPSEQAAMVQKRIADYSRKVYHRLYDNTV-IERETIICQKENSFYIDTVKSFRDRRYDFKGLQKKWVKQLAAIK-EKGGLA----EIEEAKKMVVLYDSLQLAHKVILNSFYGYVMRKG-SRWYSIEMAGITCLTGATIIQMARQIVERA---------G-RPLELDTDGIWCILPESF---------PENFEFKKKSGGKVF---ISYPCVMLNHLVHEKFTNHQYSALKDPEKLVY---ETTSENSIFFEVDG----------PYRAMILP-ASTEEGKNLKKRYAVFN  958
58260822|Fungi|Cryptococcus_neoformans_var-_neoformans_JEC21	  314 VMAYDIETTK--QPLKF---------------------------------------------------PDQQ--TDQIM-----------MI--------------------SYMIDGMGYLITNRE---------------------IVGEDIDDFEYTPK---DEY----------------PGEFTVFNEP---DEPA-------------------------------------------------------------------------------------------------------------------------------------------------------------------------------------------------------------VIRRWFEHIRDSKPTVIATYNGD-SFDFPFVDARAKIHGISMY----------------------EEIGFKP-------------------------------------------DIEEEY----KSRSTMHMDCFRWVKRDSYLPQ------------GSQG---LKAVTTAKLGYNPI------------------------ELD--------PELMTPYAIEQ-----------------------------PQILAQY--------------------------------SVSDAVATYYLYMKY---VHPFIFSLCNIIPLSPDEVLRKG-------------TGTLCETLLMVEAYDAHIIM--------PNRHEDPHGVTYE-----------------------------GHLLASET----YVGGHVEALEAGVFRSDIPTHFKIVPSAIQELIDDLDAALRFSLIEEGQVKLEDVENYDEVKQQIQTALETMRDEPNRFDNPLIYHLDVAAMYPNIMLSNRLQPDSVK-EEADCAVCDYNRPDKKCDRRMEWAWRGEYFPAKRDEVNMVRYALEQETFPPKRPYDPKRR----------------------------------FVDLTPTEQSALLHKRLGDYSRKVYKKTHDTKI-VTKTTIICQRENSFYIDTVRAFRDRRYEYKGLHKTWKKNLDKAFEEGGAVA----TVDEAKKMIVLYDSLQLAHKCILNSFYGYVMRKG-ARWYSMEMAGITCLTGATIIQMARQLVEQI---------G-RPLELDTDGIWCMLPGVF---------PEDFNFKLKNGKKFG---ISYPCTMLNHLVHAQFTNDQYHELVNNDSGTY---NVKKENSIFFELDG----------PYKAMILP-SSKEEDKLLKKRYAVFN 1001
164663237|Fungi|Malassezia_globosa_CBS_7966			  287 VMAFDIETTK--QPLKF---------------------------------------------------PDAE--IDAIM-----------MI--------------------SYMIDGQGFLITNRQ---------------------IISEDIEDFEYTPK---DEY----------------EGPFIIFNEP---DEVA-------------------------------------------------------------------------------------------------------------------------------------------------------------------------------------------------------------LLRRFFAHIQEARPTVIATYNGD-SFDFMFVDVRARIHGINMK----------------------HEIGFAK-------------------------------------------DADDEY----KSRHCSHLDCFRWVKRDSYLPQ------------GSQG---LKAVTVAKLGYDPM------------------------ELD--------PELMTPYASEQ-----------------------------PQTLAQY--------------------------------SVSDAVATYYLYMKY---VHPFIFSLCNIIPLNPDEVLRKG-------------TGTLCETLLMVQAYKNHILM--------PNRHIDPIDNTYE-----------------------------GHILESET----YVGGHVEALEAGVFRSDIPTDFRINPSSIQMLIDDLDHALNFSITEEGRMTLDDIENYDEVRGTICGMLEALRDKPIRQDKPLIYHLDVAAMYPNIMLSNRLQPDSVV-DEAMCASCNFNRPGMTCDKRMKWAWRGEYFPAKRDEINMIRHALDMETFPGRDDRQTKTRT---------------------------------YQDLSPSEQSALLQKRLADYSRKVYKRAHDTKT-VIREAIICQRENPFYINTVRDFRDRRYEYKGLLKKWKKNLEKAN-EGGALN----DTLEAKKMIVLYDSLQLAHKCILNSFYGYVMRKG-ARWYSMEMAGITCLTGATIIQMAKELVDGI---------G-RPLELDTDGIWCMLPGTF---------PENFTFRCRNGKPFG---VSYPCTMLNYMVHQRFTNHQYHDLVDSQTGEY---KVHSENSIFFELDG----------PYRAMILP-SSKEEDKLLKKRYAVFD  974
167518546|Choan|Monosiga_brevicollis_MX1			  230 VLAWDIETTK--LPLKF---------------------------------------------------PNSE--IDQIM-----------MI--------------------SYMIDNQGYLIINRE---------------------IVSEDISDFEYTPK---PEF----------------PGHFEVFNCE---NEHA-------------------------------------------------------------------------------------------------------------------------------------------------------------------------------------------------------------TIARFFEHIQSEKPHVMVTYNGD-SFDWPFLERRAEINDMRMF----------------------YEIGFRP-------------------------------------------NTQGEY----LSRFAPHLDCFRWVKRDSYLPV------------GSHG---LKAVTREKLRYDPL------------------------EIH--------YEEICRMAAEQ-----------------------------PQELANY--------------------------------SVSDAVATYYLYKKY---VQPFIFALCTIIALGPDDVLRKG-------------SGTLCETLLMNNAYNSNIVM--------PNKKQADVSKMHNN-----------------------------HLLASET----YIGGHVEALESGVFRSDIPCNFKVDPEAVQKLIDNLDAALHHAIVEEEKRDFDTIVNYDEVKAELVAQLEDLRDNPNRFEVPLIYHLDVAAMYPNIILTNRLQPPAVV-DEKTCASCAFNNEENRCKRKMTWMWRGEVSPAGRSEYLQQRMQAESETFPGENPGDPQRP----------------------------------FHELHELEQAAIIKKRLDEYSRKTYKRTKDTII-EERVSTVCQRENPFYINTVRSFRDRRYEYKGKLKDSKRLLSDVQ-ASGDPA----EIKRVSDLVVLYDSLQLAHKCILNSFYGYVMRKG-ARWFSMEMAGVVCLTGANIITKAREIVERL---------G-RPLELDTDGIWCCLPGSF---------PEEFTFKTSDPGKKAKITISYPGAMLNIMVNQEFTNDQYQDLVDERNLIF---KTKVENSIFFEVDG----------PYKAMILP-ASKEKDKRLKKRYAVFN  919
24649301|Metaz|Drosophila_melanogaster				  269 VLAFDIETTK--LPLKF---------------------------------------------------PDAQ--TDQVM-----------MI--------------------SYMIDGQGYLITNRE---------------------IISSNVDDFEYTPK---PEF----------------EGNFIVFNEE---NEMQ-------------------------------------------------------------------------------------------------------------------------------------------------------------------------------------------------------------LLQRFFDHIMEVRPHIIVTYNGD-FFDWPFVETRAAVYDLDMK----------------------QEIGFSK-------------------------------------------LRDGNY----LSRPAIHMDCLCWVKRDSYLPV------------GSQG---LKAVAKAKLRYDPV------------------------ELD--------PEDMCRMAVEQ-----------------------------PQVLANY--------------------------------SVSDAVATYYLYMKY---VHPFIFALNTIIPMEPDEILRKG-------------SGTLCETLLMVEAYHAQIVY--------PNKHQSELNKLSNE----------------------------GHVLDSET----YVGGHVEALESGVFRADIPCRFRLDPAMVKQLQEQVDAVLRHAIEVEEGIPLEKVLNLDEVRQEIVQGLQGLHDIPNRLEQPVIYHLDVGAMYPNIILTNRLQPSAMV-SDLDCAACDFNKPGVRCKRSMDWLWRGEMLPASRNEFQRIQQQLETEKFPPLFPGGPQRA----------------------------------FHELSKEDQAAYEKKRLTDYCRKAYKKTKLTKL-ETRTSTICQKENSFYVDTVRAFRDRRYEYKGLTKVAKASVNAAV-ASGDAA----EIKAAKGREVLYDSLQLAHKCILNSFYGYVMRRG-ARWHSMPMAGIVCLTGSNIITKAREIIERV---------G-RPLELDTDGIWCILPGSF---------PQEFTIHTSHEKKKKIN-ISYPNAVLNTMVKDHFTNDQYHELRKDKENNLPKYDIRDENSIFFEVDG----------PYLAMVLP-AAKEEGKKLKKRYAVFN  961
198432285|Metaz|Ciona_intestinalis				  257 VLAYDIETTK--LPLKF---------------------------------------------------PDAE--TDNII-----------MI--------------------SYMIDGHGYLICNRD---------------------IVSMDVEDFEFTPK---PEF----------------EGRFTVFNEK---DELS-------------------------------------------------------------------------------------------------------------------------------------------------------------------------------------------------------------TINRFFDHVLEVKPHVFVTYNGD-FFDWPFVESRARILGLDML----------------------REIGFSK-------------------------------------------DSQGEY----KSRQASHMDAYKWVKRDSYLPV------------GSQN---LKAAAKAKLRYDPV------------------------ELD--------PEEICRLASEE-----------------------------PQTLANY--------------------------------SVSDAVATYYLYMKY---VHPFIFALCTIIPMEPDSVLRKG-------------SGTLCEALLMVQAFHANIVF--------PNKQETVYNKLTND----------------------------GHLLDSET----YVGGHVEALECGVFRADISSSFRGDPTAYQDLHDQVERTIKFCIETEEKIPLEEVVNMDEVCKDIKQKLLSLRDNPIRSENPVIYHLDVGAMYPNIILTNRLQPSAMV-NETTCAACDFNKPGSTCQRTMNWMWRGEYLPASKNEFHRIQQQLENERVPDPNIPGKQVP----------------------------------YQEVSKEEQANLAKSRLQAYCRRAYKKTKVKRL-EEKYTTVCQRENSFYVDTVRMFRDRRYEFKASLKRAKKQVAAAM-ETGDAT----EVKKAKGLEVLYDSLQLAHKCILNSFYGYVMRRG-ARWYSMEMAGIVCFTGAKIIQDARKLIDKI---------G-RPLELDTDGIWCILPSSF---------PENYTIETTNAKKPEVT-ISYPGAILNVMVKDNFTNHQYEELTEPSTLTY---ERRSENSIFFEVDG----------PYLGMVLP-AAKEEGKSLKKRYAVFN  946
196012038|Metaz|Trichoplax_adhaerens				  258 VLAFDIETTK--LPLRF---------------------------------------------------PDSS--SDAIM-----------MI--------------------SYMADGQGYLIINRE---------------------IVSEDIDDFEYTPK---PEY----------------EGSFIIFNEP---DEVN-------------------------------------------------------------------------------------------------------------------------------------------------------------------------------------------------------------LLNRFFQHIIELKPTIYATYNGD-AFDWPFIEARAAFHDINMS----------------------EEIGFSK-------------------------------------------DNQDEY----KSRYACHMDCYRWVKRDSYLPV------------GSHN---LKAVTKAKLRYNPI------------------------ELD--------PEEMCRMASEQ-----------------------------PQILANY--------------------------------SVSDAVATYYLYMKY---VHPFVFSLCTIIPMKPDEVLRKG-------------SGTLCETLLMVQAYQANIIF--------PNKQETILTKFTDE----------------------------GHLLEEET----YVGGHVEAIESGVFRSDIPCKFKLVPAAFDKLTNNIRATMRHAIEVEEKVPMDSVTNIEEVYEDIAEKLQALKNTPSRLENPLIYHLDVGAMYPNIILTNRLQPSAIV-DEATCAACDFNKPGANCQRKMEWTWRGQFMPASRSEYHAIRQQLESEMIPGKSSNEENKA----------------------------------FYQLSRVEQASIEKKRLADYCRRVYRKVHLTNT-GPRTSTVCQRENSFYVDTVRAFRDRRYEYKRALKKWKREVSTAT-SKGDPG----EIKSAKSKEILYDSLQLAHKCILNSFYGYVMRKG-ARWYSMEMAGIVCYTGASIITRAREIVEQI---------G-RPLELDTDGIWCALPASF---------PENYVIRTNNPQRPSVI-ISYPNAILNLMVKDEFTNHQYNELVDSTKLRY---TFRSENSIFFEVDG----------PYKAMILP-ASKEEGKKLKKRYAVFN  947
62198237|Metaz|Homo_sapiens					  271 VLAFDIETTK--LPLKF---------------------------------------------------PDAE--TDQIM-----------MI--------------------SYMIDGQGYLITNRE---------------------IVSEDIEDFEFTPK---PEY----------------EGPFCVFNEP---DEAH-------------------------------------------------------------------------------------------------------------------------------------------------------------------------------------------------------------LIQRWFEHVQETKPTIMVTYNGD-FFDWPFVEARAAVHGLSMQ----------------------QEIGFQK-------------------------------------------DSQGEY----KAPQCIHMDCLRWVKRDSYLPV------------GSHN---LKAAAKAKLGYDPV------------------------ELD--------PEDMCRMATEQ-----------------------------PQTLATY--------------------------------SVSDAVATYYLYMKY---VHPFIFALCTIIPMEPDEVLRKG-------------SGTLCEALLMVQAFHANIIF--------PNKQEQEFNKLTDD----------------------------GHVLDSET----YVGGHVEALESGVFRSDIPCRFRMNPAAFDFLLQRVEKTLRHALEEEEKVPVEQVTNFEEVCDEIKSKLASLKDVPSRIECPLIYHLDVGAMYPNIILTNRLQPSAMV-DEATCAACDFNKPGANCQRKMAWQWRGEFMPASRSEYHRIQHQLESEKFPPLFPEGPARA----------------------------------FHELSREEQAKYEKRRLADYCRKAYKKIHITKV-EERLTTICQRENSFYVDTVRAFRDRRYEFKGLHKVWKKKLSAAV-EVGDAA----EVKRCKNMEVLYDSLQLAHKCILNSFYGYVMRKG-ARWYSMEMAGIVCFTGANIITQARELIEQI---------G-RPLELDTDGIWCVLPNSF---------PENFVFKTTNVKKPKVT-ISYPGAMLNIMVKEGFTNDQYQELAEPSSLTY---VTRSENSIFFEVDG----------PYLAMILP-ASKEEGKKLKKRYAVFN  960
156370293|Metaz|Nematostella_vectensis				  237 VLAFDIETTK--LPLKF---------------------------------------------------PDSA--TDSIM-----------MI--------------------SYMIDGQGFLIINRE---------------------IVSEDIEDFEYTPK---PEY----------------EGQFTCINEP---DEEG-------------------------------------------------------------------------------------------------------------------------------------------------------------------------------------------------------------LLRRFFEHILEVKPNIFVTYNGD-SFDWPFVEARASHHGINMM----------------------EEIGFSP-------------------------------------------DSAGEY----KSRPAIHMDAFRWVKRDSYLPV------------GSQN---LKATTKAKLRYDPI------------------------ELD--------PEEMCRMASEQ-----------------------------PQELSNY--------------------------------SVSDAVATYYLYMKY---VHPFIFALCTIIPMEPDEVLRKG-------------SGTLCEALLMVQAFHANIIF--------PNKQEQVFNKLTND----------------------------GHVLDSET----YVGGHVEALESGVFRSDIPCRFRLVPEAFQKLIDSVENTMKHAIEEEEKIPFDTVINFDEVCNDIKAKLGSLRDTPARLENPLIYHLDVGAMYPNIILTNRLQPSAMV-DEATCAACDFNKPGSQCQRAMTWTWRGEYMPASRNEYQTIRQQLEAERIPGLNPGDAPRS----------------------------------FHQLSTAEQAQMEKKRLQDYCHKAYRKIRVTRI-EERQTTICQRENSFYVDTVRAFRDRRYEFKGLLKVWKRKLGTAV-QSGDPE----EIKSCKSKEVLYDSLQLAHKCILNSFYGYVMRKG-ARWYSMEMAGIVCHTGANIITRAREIVEQI---------G-RPLELDTDGIWCVLPASF---------PENYQVVTTNPKKSKVA-ISYPGAMLNIMVKTHFTNDQYHELSDPENLMY---DIRAENSIFFEVDG----------PYKAMILP-ASKEEGKKLKKRYAVFN  926
116060470|Chlor|Ostreococcus_tauri				  292 VCAFDIETTK--LPLKF---------------------------------------------------PDAE--HDQVF-----------MI--------------------SYMLDGQGYLITNRE---------------------IVSEDVEDFEYTPK---EEY----------------QGPFIVWNEA---NEQA-------------------------------------------------------------------------------------------------------------------------------------------------------------------------------------------------------------LLRRWFDHMREAQPSIYVTYNGD-YFDFPFIETRAKKNGMDMY----------------------REIGFKC------------------------------------------EQS-GEC----RSTSALHLDCFCWVKRDSYLPA------------GSHG---LKAVTKAKLKFDPV------------------------EVD--------PEDMLPFAQSR-----------------------------PQHMAQY--------------------------------SVSDAVSTYYLYKKF---VHDFIFALSTIIPLSPDEVLRKG-------------SGTLCESLLMVQAYEGEIVC--------PNKQVGAGEQYYN-----------------------------GHLLNSET----YIGGHVECLQAGVYRSDIPCDFNLTPDGYQKLLDTLDDDLKYALEVEGKMKQSDVSNYDEIRAAIVEKLEFLRDNPRIKSKPLIYHLDVAAMYPNIILTNRLQPAAMV-TEDVCAACDYNRPGKKCLRELEWVWRGEHFASTSSEYAQIKAQLQVDTFPAADPGGSSRT----------------------------------WYELSYEEQQEQKKNRLKMYTQKVYRKVMEKPVTATKTAGICQRENAFYIDTVRAFRDRRYVYKGKNKEAGKQLEAAK-QAGSIA----DIQQAANNVVLYDSLQLAHKCILNSFYGYVMRKG-ARWYSMEMAGVVTNTGAKIIQMAKQLVDDI---------G-MPLELDTDGIWCCLPCEF---------PEDYTFTMKGEGKKPYQ-ISYPCVVLNRMTAVRNTNDQYLTFDEKTGTYK----QSSEMSIEFEVDG----------PYKAMILP-ASKEEGVLIKKRYAVFD  980
168037145|Strep|Physcomitrella_patens_subsp-_patens		  283 VCAFDIETTK--LPLKF---------------------------------------------------PDAS--YDSVM-----------MI--------------------SYMIDGQGYLIVNRE---------------------CVGAEIEDLEYTPK---PEF----------------EGHFKVTNTR---TEKE-------------------------------------------------------------------------------------------------------------------------------------------------------------------------------------------------------------LLVSWFSHMREVKPSIYVTYNGD-FFDWPFIQARALHHGMRMH----------------------DEIGFQH------------------------------------------NETLGEC----LSKFACHLDCFAWVKRDSYLPQ------------GSQG---LKAVTKAKLGFDPL------------------------EVN--------PEDMVRFAIEQ-----------------------------PQTMASY--------------------------------SVSDAVSTYYLYMTY---VHPFIFSLATIIPMSPDEVLRKG-------------SGTLCEMLLMVQAFKGNIIC--------PNKHKSEQEKVYN-----------------------------GKMLESET----YIGGHVECLESGVFRSDIPTRFHLTPEAYQGLINNLDRDLKYAIEEEGKLELESVTNYDEVKEDIKLKLVNLRDTPIRDERPLIYHLDVAAMYPNIILTNRLQPPSIV-TDEICAACDFNRPGKTCMRELEWVWRGETYAAKRSEFMHLKNQIESEQFPSIADGGPLRY----------------------------------FRDLPKDEQQSKLKDRLKKYCQKVYKRVLEKPITDVRSASVCMRENPFYVDTVKSFRDRRYEYKGLNKVWKGKLGDAK-ASGNPI----KIQEASDLVILYDSLQLAHKCILNSFYGYVMRKG-ARWYSMEMAGVVTYTGAKIIQNARVLVEQI---------G-KPLELDTDGIWCCLPGSF---------PENFTFKTKNGKKLT---ISYPCVMLNVDVALNNTNDQYQTLVDPVSRTY---ATTSECSIEFEVDG----------PYKAMIIP-ASKEENVLLKKRYAVFN  971
157346587|Strep|Vitis_vinifera					  251 VCAFDIETTK--LPLKF---------------------------------------------------PDAE--YDLVM-----------MI--------------------SYMVDGQGYLIINRE---------------------CVGEDIEELEYTPK---PEF----------------EGCFKVTNVK---NEKE-------------------------------------------------------------------------------------------------------------------------------------------------------------------------------------------------------------LLRMWFAHMREVKPGIYVTYNGD-FFDWPFLESRAAHHGLKMS----------------------DEVGFQC------------------------------------------DKNQGEC----RAKFSCHLDCFAWVKRDSYLPQ------------GSQG---LKAVTKAKLGYDPL------------------------EVN--------PEDMVRFAKEL-----------------------------PQMMASY--------------------------------SVSDAVSTYYLYMTY---VHPFIFSLATIIPMPPDEVLRKG-------------SGTLCEMLLMVQAYKANVIC--------PNKHQSDPEKFYH-----------------------------NQLLESET----YIGGHVECLESGVFRSDLPTSFKLDPSSYEQLIVNLDRDLQYAIRVEGKMDVESVSNYDEVKNAIKEKLMKLQGEPIREEFPLIYHLDVAAMYPNIILTNRLQPSSIV-SDEICTACDFNRPGKNCLRKLEWVWRGEAFMAKKSDYYHLKRQIESELVDGGDSRFSKSF-----------------------------------IDLPKTEQQLKLKERLKKYCQKAYKRVLDKPATELREAGICMRENSFYIDTVRSFRDRRYEYKGLNKVWKGKLSEAK-ASGNSI----RIQEAQDMVVLYDSLQLAHKCILNSFYGYVMRKG-ARWYSMEMAGVVTYTGAKIIQNARLLIEKI---------G-RPLELDTDGIWCVLPGSF---------PENFTFRTKDLKKKLT--ISYPCVMLNVDVARNNTNDQYQTLVDPINKTY---ATHSECSIEFEVDG----------PYKAMILP-ASKEEGILIKKRYAVFN  939
48716486|Strep|Oryza_sativa_Japonica_Group			  274 VCAFDIETTK--LPLKF---------------------------------------------------PDAE--YDTVM-----------MI--------------------SYMIDGQGYLIINREVPDVLFSIIIYQISAYYVQIMCVGEDIEDLEYTPK---PEF----------------EGHFKVKNVA---NELD-------------------------------------------------------------------------------------------------------------------------------------------------------------------------------------------------------------LLKAWFSHMQEVKPGIYVTYNGD-FFDWPFLEKRAAHHGIKMN----------------------EEIGFQC------------------------------------------DNNQGEC----RAKFSCHLDCFAWVKRDSYLPQ------------GSHG---LKAVTKAKLGYDPL------------------------EVN--------PEDMVRFAMEQ-----------------------------PQTMASY--------------------------------SVSDAVATYYLYMTY---VHPFIFSLATIIPMSPDEVLRKG-------------SGTLCEMLLMVQAFKANIIC--------PNKHQADLEKFYN-----------------------------NRLLESET----YIGGHVECLETGVFRSDLPTKFQLEPSACEQLIANLDRDLQYAISVEGKLDIDSVTNYDEVKDAIKQKLVSLRDHPIREECPLIYHLDVAAMYPNIILTNRLQPPSIV-TDVDCTACDFNRPGKNCLRTLEWVWRGETYMAKKSDYHHIKRQIESEMIQAGGVTPSKPF-----------------------------------LDLSKPEHLLKLKDRLKKYCQKAYKRVVDKPITEVRNAGICMRENSFYVDTVRSFRDRRYEYKGLNKSWKGKLAEAK-ANGNSI----KIQEAQDMVVLYDSLQLAHKCILNSFYGYVMRKG-ARWYSMEMAGVVTYTGAKIIQNARLLVDKI---------G-KPLELDTDGIWCVLPGSF---------PENFTFKTNAGKKLT---ISYPCVMLNVDVARNNTNDQYQTLNDPVNKLY---TTHSECSIEFEVDG----------PYKAMILP-ASKEEGVLLKKRYAVFN  982

proteobacterial

149197468|Lenti|Lentisphaera_araneosa_HTCC2155			  156 TVILDLIF------------------------------------------------------------------NDKIL--------------------------------TAYSLSHLDQSDEKRH---------------------------------------------------------------DASE---DEYT-------------------------------------------------------------------------------------------------------------------------------------------------------------------------------------------------------------LLINFKASLLQIDPDVICAWEVQ-EKVFLPLQERFKFHGISF------------------------DLGRSR-----------------------KGQWF---------LDR-QYRGRELS----VIQGRQLLDIKELMNHTWERY-------------EEPT---PECIIPEVLNEDF----------------------------------------------------------------------------PSPQAYH--------------------------------SAQRAHLLAQLVKTK--NLVDLSLRRSLLTGLSLERCWG---------------SIASFEYLYIMELHKKNYLA--------PTLGVDR--------------------------------------SLRDS----HPGGLVMKPHAGIHKN-------------------------------------------------------------------IFVFDFKSLYPSIIRSFNIDPLAYA-QAQKILKNEGP---------------------------------------------------------------------------------------------------------------SDCLI-RLPNGVSFQRQHSILPQTLERFFASRQAAKDDGDEL---------------------------------ASFVCKILMNSFFGVLGTSG-CRFAQGPVVSSVSQTSHYLLRWVRSLLEDM---------NHKVLYGDTDSLFVDLGISQE------LSFDEAQKIGSD--------------------LHHQINQKLAQHLKNDFGI--------ESCLDLEFEK----------FYPTFFQPSMRGDDSKGRAKSYAALK  600
24373385|Gamma|Shewanella_oneidensis_MR-1			  173 SISLDFECS-----------------------------------------------------------------FDGLL--------------------------------YSVALYGRDAQAQPYE-----------------------KVIMVGEVQSDA---PQY---------------------IEWVS---DEAM-------------------------------------------------------------------------------------------------------------------------------------------------------------------------------------------------------------LIRRLIAWFAEFDPDVIIGWSVV-TFDLALLYRRALLHRIPL------------------------RLGRGG-----------------------ALLEW---------KDN-KFRPETLV----NLPGRVVLDGIDWLKAAFYHF-------------ERFS---LEFVAQALLGEGKA------------------------IHD--------VENRVQEIDALF---------TED----------------KQSLAHY--------------------------------NLTDSRLVWDIFEHT--QLWDFALARAELTGLELGRVGA---------------SVAAFNHLYLPHLHRAGYVA--------PAEPAS----------------------------------------QGIE----SPGGYVMDSVPGFYQH-------------------------------------------------------------------ILVFDFKSLYPSIIRTFLIDPKGLI-EGLGDDSLVLD---------------------------------------------------------------------------------------------------------------ESETV-TGFLGARFSRRQPILPKLIQTLSEQREKAKREANAP---------------------------------LSQAIKIIMNSLYGVLGSQG-CVFHDAKLASSITMRGHQIMKQTRAWIEEM---------GYQVIYGDTDSTFVHLGYEP--------DLSDISALGKQ--------------------IAAQINANWQAKITKDFEL--------ESFLELQFER----------HYEQFFMPTLRGSEEGS-KKRYVGAW  648
153820204|Gamma|Vibrio_cholerae_NCTC_8457			  150 MVSLDIECSE--K-------------------------------------------------------------------------------------------------GLLYSIGILDSPMDSRV--------------------------IMIGQPEPA---ETP---------------------IQWVE---DEYQ-------------------------------------------------------------------------------------------------------------------------------------------------------------------------------------------------------------LLKALIAWFEQFDPDVIIGWSVV-DFDFRLLHKRAEFHKLKL------------------------TIGRAQ-----------------------QPSFF---------RTA-SQTQQGFI----SIPGRVVLDGIDTLKTATYHF-------------RSWS---LESVSQELLGEGKA------------------------IHN--------VHDRMDEINQMF---------RHD----------------KPSLARY--------------------------------NLQDCVLVNKIFAAT--HLLDFAIQRSRLTGVELDRIGG---------------SVAAFTNLYLPQLHRAGYVA--------PNLQPE----------------------------------------NWVA----SPGGYVMDSIPGLYDS-------------------------------------------------------------------VLVLDFKSLYPSIIRSFLIDPLGLI-EGLKLPIGKQ----------------------------------------------------------------------------------------------------------------ADHAV-PGFRGGQFHRTKHFLPEMIEKLWAARDEAKRNQEKA---------------------------------FSQAIKIIMNSFYGVLGSSG-CRFFDARLASSITMRGHEIMIQTKRLIEAR---------GYQVIYGDTDSTFVALGGQY--------SQQEADNIGHA--------------------LVREINQWWTEHLKQEYAL--------TSILELEYET----------HYRRFLMPTIRGSETGS-KKRYAGLK  618
42543423|Gamma|Escherichia_coli					  152 WVSIDIETTR--H-------------------------------------------------------------------------------------------------GELYCIGLEGCGQRIVY--------------------------MLGPENGDA---SSL------------------DFELEYVA---SRPQ-------------------------------------------------------------------------------------------------------------------------------------------------------------------------------------------------------------LLEKLNAWFANYDPDVIIGWNVV-QFDLRMLQKHAERYRLPL------------------------RLGRDN-----------------------SELEWR--------EHG-FKNGVFFA----QAKGRLIIDGIEALKSAFWNF-------------SSFS---LETVAQELLGEGKS------------------------IDN--------PWDRMDEIDRRF---------AED----------------KPALATY--------------------------------NLKDCELVTQIFHKT--EIMPFLLERATVNGLPVDRHGG---------------SVAAFGHLYFPRMHRAGYVA--------PNLGEV----------------------------------------PPHA----SPGGYVMDSRPGLYDS-------------------------------------------------------------------VLVLDYKSLYPSIVRTFLIDPVGLV-EGMAQPD-------------------------------------------------------------------------------------------------------------------PEHST-EGFLDAWFSREKHCLPEIVTNIWHGRDEAKRQGNKP---------------------------------LSQALKIIMNAFYGVLGTTA-CRFFDPRLASSITMRGHQIMRQTKALIEAQ---------GYDVIYGDTDSTFVWLKGAH--------SEEEAAKIGRA--------------------LVQHVNAWW-AETLQKQRL--------TSALELEYET----------HFCRFLMPTIRGADTGS-KKRYAGLI  621
15597083|Gamma|Pseudomonas_aeruginosa_PAO1			  154 LVSLDIETNA--R-------------------------------------------------------------------------------------------------GDLYSIALEGCDQRQVY--------------------------MLGPANGDA---AAV------------------DFRLDYCD---SRAG-------------------------------------------------------------------------------------------------------------------------------------------------------------------------------------------------------------LLERLNQWLAEHDPDAIIGWNLV-QFDLRVLHEHAQRLKVPL------------------------RLGRGG-----------------------DEMGWR--------EHG-SRNNHFFA----AAAGRLIIDGIEALRSATWSF-------------PSFS---LENVARTLLGEGKA------------------------IDN--------PYQRMDEIDRMF---------AED----------------KPALAHY--------------------------------NLKDCELVTRIFART--ELLDFLLERATVTGLPADRSGG---------------SVAAFTHLYMPLMHRAGFVA--------PNLGEK----------------------------------------RPEA----SPGGFVMDSRPGLYES-------------------------------------------------------------------VLVLDYKSLYPSIIRTFLIDPVGLV-EGLRQPD-------------------------------------------------------------------------------------------------------------------DEHSV-EGFRGARFSRTRHCLPAIVARVWEGREAAKRERNQP---------------------------------LSQALKIIMNAFYGVLGSSG-CRFFDPRLASSITLRGHRIMRRTRELIEAE---------GYTVIYGDTDSTFVWLGSPR--------AEEEAAAIGRA--------------------LVARVNDWW-REHLKEEFG-------LDSALELQFET----------HYRRFLMPTVRGAEEGS-KKRYAGLV  624

alpha

67484306|Archa|Entamoeba_histolytica_HM-1-IMSS			  325 ICSIETICL----NEEKTKKP------MMISLDVVKSVPMSHS----------------------MKAWRDD-VYTFYINQGVK------------------------------------------------------------------------------------------------------CSKGMEAK---DQRE-------------------------------------------------------------------------------------------------------------------------------------------------------------------------------------------------------------LLLKVCNFIQQHDIDLIISHDMT-TTLMPFFDIIESSGEVSAY----------------------SKFGRLK-----------------------RTLTNIKSK-----DNK-DGTFAGKT----FFSGRLLADTFVLSKEFLKSE-------------KIND---LNTLTSHYLGIQREY------------NID--------DLT--------CSSDIELALQD----------KNK----------------IESIRNY--------------------------------LEENSRLVIKLCNQM--NAIAMTKELTNLAGNIWSHSFFGK-------------RAERVEYLLLHEFIKQTTLY--------ILPDKKFGE-----------------------------------GSQHKK----YAGGLVLEPVKDFYSDP------------------------------------------------------------------ILLIDFKSLYPSIIMEFGVCFLNSQ--------------------------------------------------------------------------------------------------------------------------------------LGGENNKSMLPEIIKKLVMRRRQIVSEMERL--------------------GDKDEIKKAQLNTQQLSVKVMTNSIYGCLGFKG-SRFYCQKIAEWITSKGRTILTNTCEQVQKM---------DIQVIYGDTDSLMVRPPKIS---------MNDLKTFGNN--------------------LCAQINKSY-------------------KSLEIEIDA----------IFEKLLLL---------RKKRYAATM  798
66812196|Mycet|Dictyostelium_discoideum_AX4			  608 VMSISTKSVM----KGSSHEV------VMISSVIHESISADGPTENQDSIK----------YITAIRPLTGQ-VFPPDFQKPGASTT---------------------------------------------------------------------------------------------------KQNVTICT---SERN-------------------------------------------------------------------------------------------------------------------------------------------------------------------------------------------------------------LLSFFCETVLNADPDVFAGHNII-GYDIEVILDRLEKLKVMEW----------------------AFIGRLK-----------------------------------------RSSFDRFN----HISGRLICDSYLVCKEFLPKE-------------KNYS---LVELSKNQLSINKP------------------------EIN--------YLSIEPYFET-----------TKK----------------LNIFIEI--------------------------------NENDCYIIFLLIFKL--LVFPLTKQLTNLAGNQWDKSLKSN-------------RAERIEYLLLHNFHEKKYLL--------PDKIYQKSSSSGGGGG-------------------------AKDKDNHAA----YSGGLVLDPKIDFYDRY------------------------------------------------------------------VVLLDFNSLYPSIIQEYNVCFTTIN-RVKRDDGKW-----------------------------------------------------------------------------------------------------------------------EEAMPPPSSIEKGILPKVLHGLVSKRREIKKRMEQE----------------------KNKIIKAQYDIQQQAVKLIANSMYGCLGFSH-SRFYALPLAELVTRKGRENLQKGASIVNKM---------CYDVIYGDTDSLMIYTGVGT---------FNEAETIGKE--------------------IQKKINDQY-----------------RGSVMEIGLDG----------IFKRLLLF---------KKKKYACLK 1103
6324227|Fungi|Saccharomyces_cerevisiae				  538 CLSLSIQTLMN--PKENKQEI------VSITLSAYRNISLDSPIPENIKPD---------DLCTLVRPPQST-SFPLGLAALAKQKL---------------------------------------------------------------------------------------------------PGRVRLFN---NEKA-------------------------------------------------------------------------------------------------------------------------------------------------------------------------------------------------------------MLSCFCAMLKVEDPDVIIGHRLQ-NVYLDVLAHRMHDLNIPTF----------------------SSIGRRL-----------------------RRTWPEKFG---RGNSN-MNHFFISD----ICSGRLICDIANEMGQSLTPKC------------QSWD---LSEMYQVTCEKEHK------------------------PLD--------IDYQNPQYQND----------VNS----------------MTMALQE--------------------------------NITNCMISAEVSYRI--QLLTLTKQLTNLAGNAWAQTLGGT-------------RAGRNEYILLHEFSRNGFIV--------PDKEGNRSRAQKQRQNEE--------------------NADAPVNSKKAK----YQGGLVFEPEKGLHKNY------------------------------------------------------------------VLVMDFNSLYPSIIQEFNICFTTVD-RNKEDID-------------------------------------------------------------------------------------------------------------------------ELPSVPPSEVDQGVLPRLLANLVDRRREVKKVMKTE----------------------TDPHKRVQCDIRQQALKLTANSMYGCLGYVN-SRFYAKPLAMLVTNKGREILMNTRQLAESM---------NLLVVYGDTDSVMIDTGCDN---------YADAIKIGLG--------------------FKRLVNERY-------------------RLLEIDIDN----------VFKKLLLH---------AKKKYAALT 1053
19115098|Fungi|Schizosaccharomyces_pombe			  526 VMSLAFRTLIN--KEQNKQEV------VMISARIFENVDIEKGLPANDMPS---------YSFSLIRPLKQ--IFPNGFEKLARQH----------------------------------------------------------------------------------------------------KSSIFCER---SEVS-------------------------------------------------------------------------------------------------------------------------------------------------------------------------------------------------------------LLNNFLNKVRTYDPDVYFGHDF--EMCYSVLLSRLKERKIHNW----------------------SSIGRLR-----------------------RSEWPRSFNR-------SSQQFVEKQ----IIAGRLMCDLSNDFGRSMIKA-------------QSWS---LSEIVLKELDIKRQ------------------------DIN--------QEKALQSWTDT----------AHG----------------LLDYLVH--------------------------------CEIDTFFIAAVAFKI--QMLQLSKNLTNIAGNSWARTLTGT-------------RAERNEYILLHEFKKNGYIV--------PDKQQSIRRHAEAFGAEDG-------------------LQEESLGKKKDK----YKGGLVFEPQKGLYETC------------------------------------------------------------------ILVMDFNSLYPSIIQEYNICFTTVD-RSPSNSDSDD----------------------------------------------------------------------------------------------------------------------QIPDTPSASANQGIFPRLIANLVERRRQIKGLLKDN---------------------SATPTQRLQWDIQQQALKLTANSMYGCLGYTK-SRFYARPLAVLITYKGREALMNTKELADQM---------GLQVIYGDTDSVMLNTNVTD---------KNHALRIGNE--------------------FKEKVNERY-------------------SKLEIDIDN----------VYQRMLLH---------AKKKYAALQ 1039
67539524|Fungi|Aspergillus_nidulans_FGSC_A4			  537 LISLAFRTQLN--VKENKQEI------LVASARVYENISLTETTPPEKLPC---------KTFTVMRPAGS--SYPVNFEAEIRKQ----------------------------------------------------------------------------------------------------RGTYMLEK---SEQM-------------------------------------------------------------------------------------------------------------------------------------------------------------------------------------------------------------LLSKFLALFERMDPDVLMGHQLQ-EVDLSILLSRLKEKKTPGW----------------------HRLGRLK-----------------------RGEWPKNFNK-------GGGFFTERH----LVAGRLVCDVANDMGKSLMMKC------------QSWS---LTEMCDLYLGSGNGRQ----------------------DLD--------IDAALKTWATS----------KDG----------------LVNFVTH--------------------------------CDTDTYFIAALVLKL--QMLSLTKVLTNIAGNSWARTLSGT-------------RAERNEYILLHEFYKNKYIC--------PDKYSSKLQKAEEIAQEGD-------------------EDDATDKKKKDK----YKGGLVFEPERGLYDRY------------------------------------------------------------------VLVMDFNSLYPSIIQEYNICFTTVD-RTSSAENENDE---------------------------------------------------------------------------------------------------------------------KVPEVPASDAEQGILPRLIATLVGRRREVKKLMKDK---------------------RATPEQLALWDTKQLAFKLTANSMYGCLGYTQ-SRFYARPLAMLTTFKGREILRSTKELVESK---------QLRVIYGDTDSVMINTNMDT---------ISDALKVGEE--------------------LKTAVNERY-------------------KLLEIDIDN----------VFRRLLLH---------AKKKYAAIN 1055
37681580|Cilio|Paraurostyla_weissei				  554 LTSLSFSFKTT-RSQNNTNEI------AMISCLIHNNINQEGLTTPDKFQS-----------FTLLRKLDGK-PWPFDFEQKLKQK----------------------------------------------------------------------------------------------------KDSIQWFQ---NERQ-------------------------------------------------------------------------------------------------------------------------------------------------------------------------------------------------------------MIEIFISKIFLVDPDLVVAHNLC-GGMFDLLLSRIQILRINHW----------------------SRIGRFR-----------------------RGTIPNKKFDQGGASYG-GSQWIPRQ----VTCGRLLVDTFLSAKELIR-E-------------TNYD---LTYLTKVQLKKERQ------------------------DFD--------DDLIPQFYLS-----------TER----------------LFQLVEH--------------------------------TEKDSYFTFMLMLHL--SIIPLTKQLTNIAGNLWFRSLQNA-------------RAERNEMLLLHEFKKKQFIL--------PDKKASNAKDFKRNLVGEDFEE-------------AEPTGKKGGKRKKAQ----YAGGLVIEPKAGFYDNI------------------------------------------------------------------ILLLDFNSLYPSIIQEYNLCFTTVN-RRPTKNFDGSE----------------------------------------------------------------------------------------------------IKNQFKVGEEDEEVEE-SSLPDKNVNIKDAVLPNVLRDLVQKRKAVKEKMKNE----------------------KDSVKLQQLEIRQKAIKLTANSMYGCLGFGS-SRFHAKAIAALITRTGRETLLRTKDIAENKL--------GFNVVYGDTDSIMINTGSNQ---------LQQSLEMGKR--------------------LKVEVNQLY-------------------KCLEIEIDG----------VFKSLLLL---------KKKKYAALK 1095
85541645|Strep|Oryza_sativa_Japonica_Group			  571 VAAVNLKTIIN--EKHNVHEI------VSASVICCHRVKIDSPMRSEDWQK-----RGMLSHFTVMRKLEGS-IFPIGLSKESSDRNQKAG-----------------------------------------------------------------------------------------------SNVLALES---SERA-------------------------------------------------------------------------------------------------------------------------------------------------------------------------------------------------------------LLNRLMIELSKLDCDVLVGHNIS-GFDLDVLLHRAQTCKVPSNMW--------------------SKIGRLR-----------------------RSVMPRLTKG-NTLYGS-GASPGIMS----CIAGRLLCDTYLCSRDLLK-E-------------VSYS---LTQLAETQLKKERK------------------------EVS--------PHDIPPMFQS-----------SGA----------------LLKLVEY--------------------------------GETDACLALELMFHL--SVLPLTRQLTNISGNLWGKTLQGS-------------RAQRVEYLLLHAFHARKFIV--------PDKFARSKEFNSTKRKMNPDTEAARPDEADPSIDDEGHHVDQGKTKKGPS----YAGGLVLEPKKGLYDKY------------------------------------------------------------------VLLLDFNSLYPSIIQEYNICFTTVD-RSADG----------------------------------------------------------------------------------------------------------------------------NVPNLPASKTTGVLPELLKSLVERRRMVKSWLKTA-----------------------SGLKRQQFDIQQQALKLTANSMYGCLGFSN-SRFYAKPLAELITLQGREILQNTVDLVQNNL--------NLEVIYGDTDSIMIHTGLDD---------ISRAKGIAGK--------------------VIQEVNKKY-------------------RCLEIDLDG----------IYKRMLLL---------KKKKYAAIK 1112
24648780|Metaz|Drosophila_melanogaster				  561 LTLLSLNVRTSMNPKTSRNEI------CMISMLTHNRFHIDRPAPQPAFNR----------HMCALTRPAVV-SWPLDLNFEMAKYK---------------------------------------------------------------------------------------------------STTVHKHD---SERA-------------------------------------------------------------------------------------------------------------------------------------------------------------------------------------------------------------LLSWFLAQYQKIDADLIVTFDSM-DCQLNVITDQIVALKIPQW----------------------SRMGRLR-----------------------LSQ---------------SFGKRLLE----HFVGRMVCDVKRSAEECIR-A-------------RSYD---LQTLCKQVLKLKESE---------------------RMEVN--------ADDLLEMYEK-----------GES----------------ITKLISL--------------------------------TMQDNSYLLRLMCEL--NIMPLALQITNICGNTMTRTLQGG-------------RSERNEFLLLHAFHEKNYIV--------PDKKPVSKRSGAGDTDATLS-----------------GADATMQTKKKAA----YAGGLVLEPMRGLYEKY------------------------------------------------------------------VLLMDFNSLYPSIIQEYNICFTTVQ-QPVDADE--------------------------------------------------------------------------------------------------------------------------LPTLPDSKTEPGILPLQLKRLVESRKEVKKLMAAP---------------------DLSPELQMQYHIRQMALKLTANSMYGCLGFAH-SRFFAQHLAALVTHKGREILTNTQQLVQKM---------NYDVVYGDTDSLMINTNITD---------YDQVYKIGHN--------------------IKQSVNKLY-------------------KQLELDIDG----------VFGCLLLL---------KKKKYAAIK 1069
106507301|Metaz|Homo_sapiens					  539 VMAFSMKTMQN--AKNHQNEI------IAMAALVHHSFALDKAAPKPPFQS----------HFCVVSKPKDC-IFPYAFKEVIEKK----------------------------------------------------------------------------------------------------NVKVEVAA---TERT-------------------------------------------------------------------------------------------------------------------------------------------------------------------------------------------------------------LLGFFLAKVHKIDPDIIVGHNIY-GFELEVLLQRINVCKAPHW----------------------SKIGRLK-----------------------RSNMPKLGG---------RSGFGERN----ATCGRMICDVEISAKELIR-C-------------KSYH---LSELVQQILKTERV------------------------VIP--------MENIQNMYSE-----------SSQ----------------LLYLLEH--------------------------------TWKDAKFILQIMCEL--NVLPLALQITNIAGNIMSRTLMGG-------------RSERNEFLLLHAFYENNYIV--------PDKQIFRKPQQKLGDEDEEID---------------GDTNKYKKGRKKAA----YAGGLVLDPKVGFYDKF------------------------------------------------------------------ILLLDFNSLYPSIIQEFNICFTTVQ-RVASEAQKVTE---------------------------------------------------------------------------------------------------------------DGEQE-QIPELPDPSLEMGILPREIRKLVERRKQVKQLMKQQ---------------------DLNPDLILQYDIRQKALKLTANSMYGCLGFSY-SRFYAKPLAALVTYKGREILMHTKEMVQKM---------NLEVIYGDTDSIMINTNSTN---------LEEVFKLGNK--------------------VKSEVNKLY-------------------KLLEIDIDG----------VFKSLLLL---------KKKKYAALV 1059
156379319|Metaz|Nematostella_vectensis				  282 SYAFDIEDI----PTSSEY-L---------EVRYSVVWSQTWLSLQWFPNCLWFSME-----------PDQV--IHNLSMKTLMNSRTHTQEVLAVSALVHQE------------VAVDKAAPKD-------------KFQYRFCVLVSSMM----MHLHIF---FTDF----------W-HCIPQHLKIDVMA---SERA-------------------------------------------------------------------------------------------------------------------------------------------------------------------------------------------------------------LLAFVVAKIHKIDPDVLVGHDIF-GFDLDILLHRISACKIPQW----------------------SRIGRLK-----------------------RSIMPKVRL----SLGR-GGHNVDPT----VTCGRLLCDVKISSRELIR-S-------------KSYD---LSELSRVVLQTPRQ------------------------ELD--------QDDIGNMYNT-----------SQE----------------LLHLLEL--------------------------------TTVDSLLTLRIMYEL--NVLPLAHQITTIAGNVLSRTLLGG-------------RSKRNEFLLLHAFHEKGYIC--------PDKSYGKKQVVREDDDDH--------------------VTTTKKGRRKPA----YAGGLVLEPKKGFYDKF------------------------------------------------------------------ILLLDFNSLYPSIIQEYNICFTTID-RKSAK----------------------------------------------------------------------------------------------------------------------DEED-DIVDLPDMDQDPGILPTEIRKLVERRRQVKGMMKTV---------------------SRDSDKYLQYDIRQKALKLTANSMYGCLGFSH-SRFYAKPLAALVTSKGREILMKTKDLVQQM---------HLDVIYGDTDSIMINTNSTD---------LQEVKKVGNK--------------------VRHP-HATY-------------------LVLPVSYTL----------RFVNLLHI---------LFSRYAAIM  842

zeta

6325090|Fungi|Saccharomyces_cerevisiae				  669 HLTLEIHAN----TRSDKI-------------------------------------------------PDPA--IDEV-------------------------------------SMIIWCLEEE---------TFPLDLDIAYEGIMIVHK----ASEDST---FPTK----------IQHCIN-EIPVMFYE---SEFE-------------------------------------------------------------------------------------------------------------------------------------------------------------------------------------------------------------MFEALTDLVLLLDPDILSGFEIH-NFSWGYIIERCQKIHQFDIV---------------------RELARVK-----------------------CQIKTKL------SDTW-GYAHSSGI----MITGRHMINIWRALRSDVN-L-------------TQYT---IESAAFNILHKRLP------------------------HFS--------FESLTNMWNAKKS--------TTE----------------LKTVLNY--------------------------------WLSRAQINIQLLRKQ--DYIARNIEQARLIGIDFHSVYYRG-------------SQFKVESFLIRICKSESFIL--------LSPGKKDVR------------------------------------KQKAL----ECVPLVMEPESAFYKSP------------------------------------------------------------------LIVLDFQSLYPSIMIGYNYCYSTMI-GRVREINLTENNLGV---SKFSLPRNILALLKND----------------------------------------------------------------------------------------VTIAP-NGVVYAKTSVRKSTLSKMLTDILDVRVMIKKTMNEI--------------------GDDNTTLKRLLNNKQLALKLLANVTYGYTSASFSGRMPCSDLADSIVQTGRETLEKAIDIIEKDE------TWNAKVVYGDTDSLFVYLPGKT---------AIEAFSIGHA--------------------MAERVTQNNP------------------KPIFLKFEK----------VYHPSILI---------SKKRYVGFS 1200
19114980|Fungi|Schizosaccharomyces_pombe			  653 ILALELFCC----SHGGLT-------------------------------------------------PDPT--KDSI-------------------------------------ECCFWAYQED---------VNSSMID--RVGFIVVDK----SASNSS---F-------------G-RSFP-SCTVLVVN---SELE-------------------------------------------------------------------------------------------------------------------------------------------------------------------------------------------------------------LINEVIGLNRQLDPTIVCGYEVH-NSSWGYLIERASYRFNYDLP---------------------EQLSRLK-----------------------CTSKANFAK---KENAW-KYTTTSSI----NIVGRHVLNIWRILRGEVN-L-------------LNYS---LENVVLNIFKKQTP------------------------YYN--------QADKVHLWQSSR---------FHE----------------KQILLNY--------------------------------MLNRTRYCLEILSAC--AIVTKIREQARIIGIDFMSVISRG-------------SQFKVESIMFRIAKPENYIF--------PSPSAKQVA------------------------------------EQNAL----EALPLVMEPKSDLYNNP------------------------------------------------------------------VVVLDFQSLYPSIIIAYNLCYSTCL-GPVKIVNGKVKLGFMF----HSSNPNIVNLIKND----------------------------------------------------------------------------------------VYISP-NGYAYVKENVRKSLLAKMLEELIETRNMVKRGMKDC----------------------DSDYVNKVLNSRQLALKLIANVTYGYTSASFSGRMPCSEIADTIVETGREILSYSLEYINTLD------FCHAKVVYGDTDSLFVELPGAT---------KEQAFDIGQQ--------------------LANNITSRFP------------------SPIRLKFEK----------IYFPCFLL---------AKKRYVGFK 1177
153792012|Metaz|Homo_sapiens					 2299 LISVELHAR----TRRDLE-------------------------------------------------PDPE--FDPI-------------------------------------CALFYCISSD--------TPLPDTEKTELTGVIVIDKDKTVFSQDIR---YQTPLL--------IRSGIT-GLEVTYAA---DEKA-------------------------------------------------------------------------------------------------------------------------------------------------------------------------------------------------------------LFHEIANIIKRYDPDILLGYEIQ-MHSWGYLLQRAAALSIDLC----------------------RMISRVP-----------------------DDKIENRFAA--ERDEY-GSYTMSEI----NIVGRITLNLWRIMRNEVA-L-------------TNYT---FENVSFHVLHQRFP------------------------LFT--------FRVLSDWFDNKT---------DLY----------------RWKMVDH--------------------------------YVSRVRGNLQMLEQL--DLIGKTSEMARLFGIQFLHVLTRG-------------SQYRVESMMLRIAKPMNYIP--------VTPSVQQRS------------------------------------QMRAP----QCVPLIMEPESRFYSNS------------------------------------------------------------------VLVLDFQSLYPSIVIAYNYCFSTCL-GHVENLGKYDEFKFGCT--SLRVPPDLLYQVRHD----------------------------------------------------------------------------------------ITVSP-NGVAFVKPSVRKGVLPRMLEEILKTRFMVKQSMKAY---------------------KQDRALSRMLDARQLGLKLIANVTFGYTSANFSGRMPCIEVGDSIVHKARETLERAIKLVNDTK------KWGARVVYGDTDSMFVLLKGAT---------KEQSFKIGQE--------------------IAEAVTATNP------------------KPVKLKFEK----------VYLPCVLQ---------TKKRYVGYM 2839
24586371|Metaz|Drosophila_melanogaster				 1302 IITLEVFVS----TRGDLQ-------------------------------------------------PDPM--HDEI-------------------------------------RCLFYAIEHS---------LPDEKLPSKACGYIMVN-----TVQDLL---SEGP----------F-HGIDRDIEVQVVT---SEAE-------------------------------------------------------------------------------------------------------------------------------------------------------------------------------------------------------------AFEALLALCERWDADIYAGYEIE-MSSWGYVIDRAKHLCFNIA----------------------PLLSRVP-----------------------TQKVRDFVD---EDREQ-FTDLDVEM----KLCGRILLDVWRLMRSEIA-L-------------TSYT---FENVMYHILHKRCP------------------------WHT--------AKSLTEWFGS-----------PCT----------------RWIVMEY--------------------------------YLERVRGTLTLLDQL--DLLGRTSEMAKLIGIQFYEVLSRG-------------SQFRVESMMLRIAKPKNLVP--------LSPSVQARA------------------------------------HMRAP----EYLALIMEPQSRFYADP------------------------------------------------------------------LIVLDFQSLYPSMIIAYNYCFSTCL-GRVEHLGGSSPFEFGASQLRVSRQMLQKLLEHDL----------------------------------------------------------------------------------------VTVSP-CGVVFVKREVREGILPRMLTEILDTRQMVKQSMKLH---------------------KDSSALQRILHSRQLGLKLMANVTYGYTAANFSGRMPSVEVGDSVVSKGRETLERAIKLVENNE------EWKVRVVYGDTDSMFVLVPGRN---------RAEAFRIGEE--------------------IAKAVTEMNP------------------QPVKLKLEK----------VYQPCMLQ---------TKKRYVGYM 1833
50305361|Fungi|Kluyveromyces_lactis_NRRL_Y-1140			  617 HFTMEIHVN----TREDKF-------------------------------------------------PDPK--YDAV-------------------------------------RMIFWKVQDG---------TFPFDLDITQEGVLI-------FLDDVS---TENS----------WKTADP-SVHITAYY---DELE-------------------------------------------------------------------------------------------------------------------------------------------------------------------------------------------------------------MIYALEDLVRFFDPDILSGYEIH-SSSWGYLIDRCHKGHDYDVE---------------------DELSRVD-----------------------YNQSSKK------KDRW-GYTHATAF----SITGRQMLNIWRPLRSSLN-L-------------LDYT---LENIAFHVLHQRLP------------------------FYS--------YKTRTEFYESMDE--------TSK-----------------RCLLFY--------------------------------WITRLRVNFKLLETQ--NIIGKTIEQARLIGIDFYSVLYRG-------------SQYKVESFLIRLCKSEQFIL--------ISPSRMQVR------------------------------------NQKAL----ECIPLVMEPSSAFYKSP------------------------------------------------------------------LLVLDFQSLYPSIVMAYNYCYSTII-GRVESLNTKNNEIGI---TRYDIPEDLLTLISDY----------------------------------------------------------------------------------------ITISP-NGIVFVKKELRKSVLAKMLKDILDTRFLMKSTMKEL---------------------NDEHNLINMLDNRQEALKLLANVTYGYTSASFSGRMPCSDIADSIVQTGRETLERAIEVIETTK------EWGAKVVYGDTDSLFVYLPGKS---------KDEAFVIGRQ--------------------IAEEITRQNP------------------KPIELKFEK----------VYHPCFLV---------TKKRYVGFS 1143
42563023|Strep|Arabidopsis_thaliana				 1035 ILSIEVHAE----SRGDLR-------------------------------------------------PDPR--FDSV-------------------------------------NVIALVVQND----------------DSFVAEVFVLL----FSPDSI---DQRN----------V-DGLS-GCKLSVFL---EERQ-------------------------------------------------------------------------------------------------------------------------------------------------------------------------------------------------------------LFRYFIETLCKWDPDVLLGWDIQ-GGSIGFLAERAAQLGIRFL----------------------NNISRTPSPTTTNNSDNKRKLGNNLLPDPLVANPAQVEEV-VIEDEW-GRTHASGV----HVGGRIVLNAWRLIRGEVK-L-------------NMYT---IEAVSEAVLRQKVP------------------------SIP--------YKVLTEWFSSGP---------AGA----------------RYRCIEY--------------------------------VIRRANLNLEIMSQL--DMINRTSELARVFGIDFFSVLSRG-------------SQYRVESMLLRLAHTQNYLA--------ISPGNQQVA------------------------------------SQPAM----ECVPLVMEPESAFYDDP------------------------------------------------------------------VIVLDFQSLYPSMIIAYNLCFSTCL-GKLAHLKMNTLGVSS------YSLDLDVLQDLNQ----------------------------------------------------------------------------------------ILQTP-NSVMYVPPEVRRGILPRLLEEILSTRIMVKKAMKKL--------------------TPSEAVLHRIFNARQLALKLIANVTYGYTAAGFSGRMPCAELADSIVQCGRSTLEKAISFVNAND------NWNARVVYGDTDSMFVLLKGRT---------VKEAFVVGQE--------------------IASAITEMNP------------------HPVTLKMEK----------VYHPCFLL---------TKKRYVGYS 1581

delta

124802365|Apico|Plasmodium_falciparum_3D7			  304 ILSFDIECIK--LDGKGF--------------------------------------------------PEAK--NDPII-----------QI------------------SSILYFQGEPIDNCTKF--------------------------IFTLLECAS---IPG-------------------SNVIWFN---DEKT-------------------------------------------------------------------------------------------------------------------------------------------------------------------------------------------------------------LLEAWNEFIIRIDPDFLTGYNII-NFDLPYILNRGTALNLKKL----------------------KFLGRIK-----------------------NVASTVKDSS-FSSKQF-GTHETKEI----NIFGRIQFDVYDLIKRDYK-L-------------KSYT---LNYVSFEFLKEQKE------------------------DVH--------YSIMNDLQNES----------PES----------------RKRIATY--------------------------------CIKDGVLPLRLIDKL--LFIYNYVEMARVTGTPFVYLLTRG-------------QQIKVTSQLYRKCKELNYVI--------PSTYMKV--------------------------------------NTNEK----YEGATVLEPIKGYYIEP------------------------------------------------------------------ISTLDFASLYPSIMIAHNLCYSTLI-KSNHEVSDLQ-------------------NDDIT----------------------------------------------------------------------------------------TIQGK-NNLKFVKKNVKKGILPLIVEELIEARKKVKLLIKNE----------------------KNNITKMVLNGRQLALKISANSVYGYTGASSGGQLPCLEVAVSITTLGRSMIEKTKERVESFYCKSNGYEHNSTVIYGDTDSVMVKFGTNN---------IEEAMTLGKD--------------------AAERISKEFL------------------SPIKLEFEK----------VYCPYLLL---------NKKRYAGLL  811
84043446|Kinet|Trypanosoma_brucei_TREU927			  233 ILSIDIECEG----RKGLF-------------------------------------------------PEAE--RDPVI-----------QI------------------ANHCVNYGKEEDALTRT--------------------------IFTLKSCGA---IAG-------------------ANVCSFE---TEEE-------------------------------------------------------------------------------------------------------------------------------------------------------------------------------------------------------------MLVQWARFVKRIDPDFLTGYNIC-NFDFPYLLSRGITLKVNDSF---------------------FYWGRQL-----------------------NERTVHREKK-FLSRQL-GNREYTEL----TMEGRVVMDVMAVIQRDYK-L-------------RAYS---LNAVSQHFLGEQKE------------------------DVH--------HSIISDLQQGN----------DET----------------RRRLAVY--------------------------------CLKDAYLPVKLLERL--MVVVNNVEMARVTGVPIGWLLERG-------------QQIKVFSMLLRKARARNFVV--------PTVETT---------------------------------------GAEQR---RYEGATVIEPKKGHYIEP------------------------------------------------------------------IVTLDFASLYPSIIIAHNLCYSTLL-------PGHEVN----------------NYESGM----------------------------------------------------------------------------------------KEDTP-TEHKFIRKEVFPGVLPEVLRDLLAARRQARALMKDV---------------------SQDSLEYKVLNGRQLALKVSANSVYGFTGAQV-GRLPCLELSATVTSYGRRMIEETKQFVEKKY-------VGAEVIYGDTDSVMIRCVINADES--DTNKLQQAMDFGKE--------------------AAEAVSSTFP------------------DPIRLEFEK----------VYYPFLLM---------NKKRYAGLL  737
66809121|Mycet|Dictyostelium_discoideum_AX4			  317 ILSFDIECAG----RKGVF-------------------------------------------------PEPE--KDPVI-----------QI-------------------SNIVKNNGDAEPFIKN--------------------------IFTLKGCSS---IVG-------------------AHVIPHK---REED-------------------------------------------------------------------------------------------------------------------------------------------------------------------------------------------------------------LLREWRKFVIKVDPDVIIGYNIV-NFDIPYLISRARQLKIPEF----------------------ALLGRIK-----------------------TTISKIKSTR-FSSSNL-GTRESKEI----SMPGRTQFDLMQAIQRDHK-L-------------TSYS---LNNVSAHFLKEQKE------------------------DVH--------FSIISDLQNGT----------DDD----------------RRRLAVY--------------------------------CIKDAVLPMRLLDKL--MILINYTEMARVTGVPLSYLLGRG-------------EGIKVLSQLYRKAMVENFLI--------PTYKVT---------------------------------------GKGEK----FQGAIVIEPTPGFYDTP------------------------------------------------------------------IATLDFTSLYPSIMMAHNLCYSTLL-SAEEAKKLPPEI--------------------------------------------------------------------------------------------------------------YTTTP-FGDHFIKSDTKKGLLPRILEELLSARKKAKDELKNE----------------------KDPFKRAVLDGRQLALKISANSVYGFTGARV-GKLPCLEISRSVTSFGREMLDKTKKIVEERYTIANGYKHDAVIIYGDTDSVMVKFGVKT---------VAEAMEMGRD--------------------AAKFVTTTFI------------------RPINLDFEK----------VYYPYLLM---------AKKKYAGLY  817
6320101|Fungi|Saccharomyces_cerevisiae				  317 IMSFDIECAG----RIGVF-------------------------------------------------PEPE--YDPVI-----------QI------------------ANVVSIAGAKK-PFIRN--------------------------VFTLNTCSP---ITG-------------------SMIFSHA---TEEE-------------------------------------------------------------------------------------------------------------------------------------------------------------------------------------------------------------MLSNWRNFIIKVDPDVIIGYNTT-NFDIPYLLNRAKALKVNDF----------------------PYFGRLK-----------------------TVKQEIKESV-FSSKAY-GTRETKNV----NIDGRLQLDLLQFIQREYK-L-------------RSYT---LNAVSAHFLGEQKE------------------------DVH--------YSIISDLQNGD----------SET----------------RRRLAVY--------------------------------CLKDAYLPLRLMEKL--MALVNYTEMARVTGVPFSYLLARG-------------QQIKVVSQLFRKCLEIDTVI--------PNMQSQ---------------------------------------ASDDQ----YEGATVIEPIRGYYDVP------------------------------------------------------------------IATLDFNSLYPSIMMAHNLCYTTLC-NKATVERLNL-------------------KIDED----------------------------------------------------------------------------------------YVITP-NGDYFVTTKRRRGILPIILDELISARKRAKKDLRDE----------------------KDPFKRDVLNGRQLALKISANSVYGFTGATV-GKLPCLAISSSVTAYGRTMILKTKTAVQEKYCIKNGYKHDAVVVYGDTDSVMVKFGTTD---------LKEAMDLGTE--------------------AAKYVSTLFK------------------HPINLEFEK----------AYFPYLLI---------NKKRYAGLF  820
156616275|Metaz|Homo_sapiens					  312 VLSFDIECAG----RKGIF-------------------------------------------------PEPE--RDPVI-----------QI---------------------CSLGLRWGEPEPFL------------------------RLALTLRPCAP---ILG-------------------AKVQSYE---KEED-------------------------------------------------------------------------------------------------------------------------------------------------------------------------------------------------------------LLQAWSTFIRIMDPDVITGYNIQ-NFDLPYLISRAQTLKVQTF----------------------PFLGRVA-----------------------GLCSNIRDSS-FQSKQT-GRRDTKVV----SMVGRVQMDMLQVLLREYK-L-------------RSYT---LNAVSFHFLGEQKE------------------------DVQ--------HSIITDLQNGN----------DQT----------------RRRLAVY--------------------------------CLKDAYLPLRLLERL--MVLVNAVEMARVTGVPLSYLLSRG-------------QQVKVVSQLLRQAMHEGLLM--------PVVKSE---------------------------------------GGED-----YTGATVIEPLKGYYDVP------------------------------------------------------------------IATLDFSSLYPSIMMAHNLCYTTLL-RPGTAQKL--------------------GLTEDQ----------------------------------------------------------------------------------------FIRTP-TGDEFVKTSVRKGLLPQILENLLSARKRAKAELAKE----------------------TDPLRRQVLDGRQLALKVSANSVYGFTGAQV-GKLPCLEISQSVTGFGRQMIEKTKQLVESKYTVENGYSTSAKVVYGDTDSVMCRFGVSS---------VAEAMALGRE--------------------AADWVSGHFP------------------SPIRLEFEK----------VYFPYLLI---------SKKRYAGLL  813
24664937|Metaz|Drosophila_melanogaster				  296 ILSFDIECAG----RKGIF-------------------------------------------------PEAK--IDPVI-----------QI-------------------ANMVIRQGEREPFIRN--------------------------VFTLNECAP---IIG-------------------SQVLCHD---KETQ-------------------------------------------------------------------------------------------------------------------------------------------------------------------------------------------------------------MLDKWSAFVREVDPDILTGYNIN-NFDFPYLLNRAAHLKVRNF----------------------EYLGRIK-----------------------NIRSVIKEQM-LQSKQM-GRRENQYV----NFEGRVPFDLLFVLLRDYK-L-------------RSYT---LNAVSYHFLQEQKE------------------------DVH--------HSIITDLQNGD----------EQT----------------RRRLAMY--------------------------------CLKDAYLPLRLLEKL--MAIVNYMEMARVTGVPLESLLTRG-------------QQIKVLSQLLRKAKTKGFIM--------PSYTSQ---------------------------------------GSDEQ----YEGATVIEPKRGYYADP------------------------------------------------------------------ISTLDFASLYPSIMMAHNLCYTTLV-LGGTREKLRQQE----------------NLQDDQ----------------------------------------------------------------------------------------VERTP-ANNYFVKSEVRRGLLPEILESLLAARKRAKNDLKVE----------------------TDPFKRKVLDGRQLALKISANSVYGFTGAQV-GKLPCLEISGSVTAYGRTMIEMTKNEVESHYTQANGYENNAVVIYGDTDSVMVNFGVKT---------LERSMELGRE--------------------AAELVSSKFV------------------HPIKLEFEK----------VYYPYLLI---------NKKRYAGLY  802
19112916|Fungi|Schizosaccharomyces_pombe			  296 IMSFDIECAG----RKGVF-------------------------------------------------PDPS--IDPVI-----------QI-------------------ASIVTQYGDSTPFVRN--------------------------VFCVDTCSQ---IVG-------------------TQVYEFQ---NQAE-------------------------------------------------------------------------------------------------------------------------------------------------------------------------------------------------------------MLSSWSKFVRDVDPDVLIGYNIC-NFDIPYLLDRAKSLRIHNF----------------------PLLGRIH-----------------------NFFSVAKETT-FSSKAY-GTRESKTT----SIPGRLQLDMLQVMQRDFK-L-------------RSYS---LNAVCSQFLGEQKE------------------------DVH--------YSIITDLQNGT----------ADS----------------RRRLAIY--------------------------------CLKDAYLPQRLMDKL--MCFVNYTEMARVTGVPFNFLLARG-------------QQIKVISQLFRKALQHDLVV--------PNIRVN---------------------------------------GTDEQ----YEGATVIEPIKGYYDTP------------------------------------------------------------------IATLDFSSLYPSIMQAHNLCYTTLL-DSNTAELLKL-------------------KQDVD----------------------------------------------------------------------------------------YSVTP-NGDYFVKPHVRKGLLPIILADLLNARKKAKADLKKE----------------------TDPFKKAVLDGRQLALKVSANSVYGFTGATN-GRLPCLAISSSVTSYGRQMIEKTKDVVEKRYRIENGYSHDAVVIYGDTDSVMVKFGVKT---------LPEAMKLGEE--------------------AANYVSDQFP------------------NPIKLEFEK----------VYFPYLLI---------SKKRYAGLF  799
159463358|Chlor|Chlamydomonas_reinhardtii			  293 IMSIDIECCG----RKGCF-------------------------------------------------PEAK--IDPVI-----------QI------------------ASMVSVSGKMDGPVVKN--------------------------IMTLGSCAS---IVG-------------------AEVMSFN---DEAE-------------------------------------------------------------------------------------------------------------------------------------------------------------------------------------------------------------MLLRWRDLLVESDPDIIIGYNIL-NFDLPYLYERADALKIGKKF---------------------QVWGRVR-----------------------GSHTRMRDGQ-FSSKAY-GTHEYKDI----TIEGRVQFDLLTAIQRDHK-L-------------SSYS---LNSVSAHFLGEQKE------------------------DVH--------HSAIADLQAGN----------EET----------------RRRLAVY--------------------------------CLKDAYLPQRLLDKL--MYTYNYIEMARVTGVPLSYLLTRG-------------QSIKVFSQLLRKAAAKGFVI--------PNIKVQG--------------------------------------PVAGADGVGYEGATVLDPKIGFYDRP------------------------------------------------------------------VATLDFASLYPSIMMAHNLCYTTLL-TKD---QLNIV-------------------PPED----------------------------------------------------------------------------------------REQSP-SGDWFVRNSRQRGLLPEILEELLAARKRAKNDLKAE----------------------KDPFKRAVLDGRQLALKVSANSVYGFTGATV-GKMPCLAISASTTSYGREMIMTTRQLVQEHYTRANGYETDCEVIYGDTDSVMVNFKVAD---------VARAMELGRE--------------------AAAVVSKAFP------------------PPVKLEFEK----------VYYPYLLM---------NKKRYAGLL  800
115484523|Strep|Oryza_sativa_Japonica_Group			  316 ILSFDIECAG----RKGHF-------------------------------------------------PEPT--HDPVI-----------QI------------------ANLVTLQGEGQ-PFVRN--------------------------VMTLKSCSP---IVG-------------------VDVMSFD---TERD-------------------------------------------------------------------------------------------------------------------------------------------------------------------------------------------------------------VLLAWRDFIREVDPDIIIGYNIC-KFDLPYLIERAEVLKIVEF----------------------PILGRIR-----------------------NSRVRVRDTT-FSSRQY-GMRESKDV----AVEGRVQFDLLQAMQRDYK-L-------------SSYS---LNSVSAHFLGEQKE------------------------DVH--------HSIISDLQNGN----------SET----------------RRRLAVY--------------------------------CLKDAYLPQRLLDKL--MYIYNYVEMARVTGVPISFLLSRG-------------QSIKVLSQLLRKAKQKNLVI--------PNIKGQA--------------------------------------SGQDT----FEGATVLEARAGFYEKP------------------------------------------------------------------IATLDFASLYPSIMMAYNLCYCTLV-PPEDARKLNL--------------------PPES----------------------------------------------------------------------------------------VNKTP-SGETFVKPDVQKGILPEILEELLAARKRAKADLKEA----------------------KDPFERAVLDGRQLALKISANSVYGFTGATV-GQLPCLEISSSVTSYGRQMIEHTKKLVEDKFTTLGGYEHNAEVIYGDTDSVMVQFGVST---------VEDAMKLGRE--------------------AADYISGTFI------------------KPIKLEFEK----------IYFPYLLI---------SKKRYAGLY  819
13124220|Strep|Arabidopsis_thaliana				  306 VLSFDIECAG----RKGHF-------------------------------------------------PEAK--HDPVI-----------QI------------------ANLVTLQGEDH-PFVRN--------------------------VMTLKSCAP---IVG-------------------VDVMSFE---TERE-------------------------------------------------------------------------------------------------------------------------------------------------------------------------------------------------------------VLLAWRDLIRDVDPDIIIGYNIC-KFDLPYLIERAATLGIEEF----------------------PLLGRVK-----------------------NSRVRVRDST-FSSRQQ-GIRESKET----TIEGRFQFDLIQAIHRDHK-L-------------SSYS---LNSVSAHFLSEQKE------------------------DVH--------HSIITDLQNGN----------AET----------------RRRLAVY--------------------------------CLKDAYLPQRLLDKL--MFIYNYVEMARVTGVPISFLLARG-------------QSIKVLSQLLRKGKQKNLVL--------PNAKQSG--------------------------------------SEQGT----YEGATVLEARTGFYEKP------------------------------------------------------------------IATLDFASLYPSIMMAYNLCYCTLV-TPEDVRKLNL--------------------PPEH----------------------------------------------------------------------------------------VTKTP-SGETFVKQTLQKGILPEILEELLTARKRAKADLKEA----------------------KDPLEKAVLDGRQLALKISANSVYGFTGATV-GQLPCLEISSSVTSYGRQMIEQTKKLVEDKFTTLGGYQYNAEVIYGDTDSVMVQFGVSD---------VEAAMTLGRE--------------------AAEHISGTFI------------------KPIKLEFEK----------VYFPYLLI---------NKKRYAGLL  809

archaeal minor

170290793|Candi|Candidatus_Korarchaeum_cryptofilum_OPF8		  184 NAALDIEVLS----PLDKI-------------------------------------------------PDPREPDKPVA-----------AA------------------AIVDSSGRKEVHVLHRG-------------------------------GSLP---GEL----------------SNGAKLISYE---SEGR-------------------------------------------------------------------------------------------------------------------------------------------------------------------------------------------------------------LIRSVLDRIS--EYPLLFTYNGD-NFDLPYLARRAKELGVSDR----------------------PVRLEKD--------------------------------------RA-ILDTGIHI----DLYKLFSNRSIQVYVFDNK-Y-------------AGYT---LDEVADAILGEKKM------------------------ELE--------SRDFYSVE--------------------------------TRTLAEY--------------------------------CLKDAELTFRLGNIGSGEIIKLLFLFSRISKMSLEEVSRQG-------------VSSWIRNMIFFEYRRRGWLI--------PEKEEIMKVRGERTY--------------------------SQAIIKGKK----YMGAIVLEPIPGIHFD-------------------------------------------------------------------VAVMDFASLYPSIIGRWKVSFETIN-CPHEDCR-------------------------------------------------------------------------------------------------------------------ENRPV-NELPHWICKKERGIVPYLIQALRDLRVKRYKRRAKE---------------------EKDENMREWFDTVQRSLKVFLNASYGVFGYEN-FPLYSPPAAEMITALARKAMLLSIDEARRM---------NLSVIYGDTDSLFIRGATQG---------------QIEE--------------------FERRVEEKL--------------------GIDLELDK----------WYRYVVFSR--------LKKNYLGVT  657
118194886|Therm|Cenarchaeum_symbiosum_A				  173 RLSFDIEVDS----EEGRI-------------------------------------------------PDAKISDRRVT-----------AV------------------GFAATDGLRKVLVLKSG--------------------------ADEGANDVT---PGV------------------EVVFYDED---KEAD-------------------------------------------------------------------------------------------------------------------------------------------------------------------------------------------------------------MIRDALAIIG--SYPFVLTYNGD-DFDMPYMYNRARRLGVADS----------------------DIPLYMM------------------------------------RDSA-TLRHGVHL----DLYRTFSNRSFQLYAFAAK-Y-------------TDYS---LNSVSKAMLGEGKV------------------------DYG--------VSLGDLT---------------------------------LYQTANY--------------------------------CYHDARLTLELSTFGNEILMDLLVVTSRIARMPIDDMSRMG-------------VSQWIRSLLYYEHRQRNALI--------PRRDELEKRSQQVSN---------------------------DAVIKDKK----FRGGLVVEPEEGIHFD-------------------------------------------------------------------VTVMDFASLYPSIIKVRNLSYETVR-CVHPEC--------------------------------------------------------------------------------------------------------------------RKNTI-PDTNHWVCTKNNGLTSMIIGSLRDLRVNYYKSLSKS--------------------QSITEEQRQQYTVISQALKVVLNASYGVMGAEI-FPLYFLPAAEATTAVGRYIIMQTISHCEQM---------GVKVLYGDTDSLFIKNPEER---------------QIHD--------------------IVEHAKKEH--------------------GVELEVDK----------EYRYVVLSN--------RKKNYFGVT  649
15897474|Therm|Sulfolobus_solfataricus_P2			  227 RVAIDIEVYT---PVKGRI-------------------------------------------------PDSQKAEFPII-----------SI------------------ALAGSDGLKKVLVLNRN---------------------------DVNEGSVK---LDG-------------------ISVERFN---TEYE-------------------------------------------------------------------------------------------------------------------------------------------------------------------------------------------------------------LLGRFFDILL--EYPIVLTFNGD-DFDLPYIYFRALKLGYFPE----------------------EIPIDVA-----------------------GKDEA-------------KYLAGLHI----DLYKFFFNKAVRNYAFEGK-Y-------------NEYN---LDAVAKALLGTSKV------------------------KVD--------TLISFLD---------------------------------VEKLIEY--------------------------------NFRDAEITLQLTTFNNDLTMKLIVLFSRISRLGIEELTRTE-------------ISTWVKNLYYWEHRKRNWLI--------PLKEEILAKSSNIRT---------------------------SALIKGKG----YKGAVVIDPPAGIFFN-------------------------------------------------------------------ITVLDFASLYPSIIRTWNLSYETVD-IQQCKKPYE-----------------------------------------------------------------------------------------------------------------VKDET-GEVLHIVCMDRPGITAVITGLLRDFRVKIYKKKAKN--------------------PNNSEEQKLLYDVVQRAMKVFINATYGVFGAET-FPLYAPAVAESVTALGRYVITSTVKKAREE---------GLTVLYGDTDSLFLLNPPKN---------------SLEN--------------------IIKWVKTTF--------------------NLDLEVDK----------TYKFVAFSG--------LKKNYFGVY  706
14600448|Therm|Aeropyrum_pernix_K1				  312 LIAFDIEVYS---PIATRL-------------------------------------------------PDPSTAPYPVI-----------SA------------------ATADSSGRSRVVLLYRD--------------------------GVEFTEGAL---PEG-------------------TEVEIYD---SERA-------------------------------------------------------------------------------------------------------------------------------------------------------------------------------------------------------------MLLDLVRILQ--RYPLVVSFNGD-NFDLPYIARRLEVLGVPRE----------------------FAPIELK------------------------------------QDYA-TFRRSLHI----DLHKLFGIRALQVYAFGNK-Y-------------RELS---LESISRALLGKGKV------------------------ELK--------APVSELN---------------------------------LNKLIEY--------------------------------NLQDARLTLELLTFSNNLVFNLIIMVMRTSKLGIEDITRSQ-------------ISNWIRGLMYWEHRRRRWLI--------PSRGEIEKLSSAGAR--------------------------VGAIIKDKK----YRGAIVLDPPVGIFFR-------------------------------------------------------------------VLVLDFASLYPSLIKQWNLSYETVN-NPNCR---------------------------------------------------------------------------------------------------------------------DTIEV-PEVGHRVCREFKGISNEIVGMLRDFRVRLYKKKSKD--------------------KSLREEERLWYDVVQSAMKVYINASYGVFGSEK-FSLYSLPVAESVTALGRAVLRGTLEKSREL---------NLHIVYGDTDSLFIWDPPKD---------------VLND--------------------LVDYVERTY--------------------GLELELDK----------VFRAILFSG--------LKKNYLGIT  788
119719216|Therm|Thermofilum_pendens_Hrk_5			  185 RVAIDIEVDS---PPGIV--------------------------------------------------PNPEKADRAVI-----------AV-------------------SYYSDDRKGVLLLKRS------------------------------NDIPK---LEQ-----------------NDAEITVFE---NEKE-------------------------------------------------------------------------------------------------------------------------------------------------------------------------------------------------------------LLQAAFKIMT--SYPVVLTFNGD-NFDLPYLLNRALKLGLREE----------------------EIPIEW-------------------------------------------SPRSDYA----EIKGSIHIDLYKFFTNKSMRVYAFGNKYR-----EGRT---LDEVSMALLGIGKV------------------------KHE--------EAISEMT---------------------------------PERLVEY--------------------------------SLRDAELTYKLTSFNNDLVMKLIILMMRISKLPIEDLTRHN-------------ISAWIRNMLYYEHRQRGWLI--------PNLEDILRLKGQTST---------------------------KAIIKGKK----YLGAIVINPKPGVYFN-------------------------------------------------------------------VVVVDFASLYPSVIKTWNLSYETVR-CQHKEC--------------------------------------------------------------------------------------------------------------------MENRV-PGTNHWVCKKRRGLMSEIIGILRDLRVYVYKKGAKS---------------------SKNEEERQQYDVIQSALKVFLNASYGVFGSEA-FPLYCPPVAESTTALGRYSILKTMQKAVEM---------GIPVLYGDTDSLFLWNPPQE---------------KLEE--------------------LLQNILNEL--------------------QIDLSIDK----------EYLWVVFSK--------RKKNYLGLL  659
18313158|Therm|Pyrobaculum_aerophilum_str-_IM2			  218 RVAIDLEVYT---PQENKI-------------------------------------------------PDPKNAEFEII-----------SV------------------ALVGSDGLRRVLLLKRP--------------------------GLEIDLRYR---PDY--------------------EVLFFD---SEYD-------------------------------------------------------------------------------------------------------------------------------------------------------------------------------------------------------------LIREVFKIIV--QYPIVITFNGD-NFDLPYLYNRALALGMSKE----------------------ELPIAAK-----------------------RD----------YVSVS-PGVHIDTF----KFFAIKAIEAYA--FGGVY-R-------------GERG---LDGIAYAILGIGKV------------------------ERQ--------KNISRMN---------------------------------YWELAEY--------------------------------NYRDALITLYFTMYNNEMVMKLILLLSRIAKMPIEDITRSQ-------------VSAWIRNMLYYEHRKRGWLI--------PNKEDILNVKGQTHT---------------------------KAIIKGKK----YAGAVVLDPPLGIFFD-------------------------------------------------------------------VYVLDFASLYPSIISKWNLSYETVN-CRPDAE----------------------------------------------------------------------------------------------------------------------RPI-PELPHTVCHDKPGLTSTLVGILRDLRVHVYKKLAKK---------------------APTPAERQLYDVVQSAMKVFINASYGVFGAET-FPLYCPPVAELTTALARYIMTSTVLKAIEL---------GLIPVYGDTDSLFLWNVSEE---------------KLKK--------------------LVEYT-EEL--------------------GIDIELDK----------IYKFVMFSG--------RKKNYLGVT  690
124028129|Therm|Hyperthermus_butylicus_DSM_5456			  287 RLAVDIEVYT---PFKGRV-------------------------------------------------PDASAASYPII-----------SV------------------AFASDDGLRVVFILARP---------------------------GVVGGEPREGVKEG-------------------VHIEIFD---DERA-------------------------------------------------------------------------------------------------------------------------------------------------------------------------------------------------------------LILETFRLIA--NYPIVLTFNGD-NFDFPYLYNRALKLGIPKD----------------------VIPFKPT------------------------------------RSYM-SLKYGIHI----DLYQFFSIKAIQSYAFGNA-Y-------------KEFT---LDAIASALLGEHKV------------------------EIE--------STVSDLS---------------------------------LLELVRY--------------------------------NIRDAELTLKLTSFNRDLVWKLIVLLARISRLPIEDVTRSQ-------------VSAWIKSLLYWEHRRRGYLI--------PSRDEIIKLKGEVKS---------------------------EALIKGKK----YQGAIVLDPPSGVFFR-------------------------------------------------------------------VVVLDFASLYPSIIKKWNLSYETVN-PVYCPGS-------------------------------------------------------------------------------------------------------------------KIVEV-PDVGHKVCMSNPGLTAQIVGLLRDYRVKIYKKKAKD--------------------KSLPEDVRAWYDTVQAAMKVYINASYGVFGASS-FPLYAPPVAESVTAIGRYTIKETVKKAAEL---------GLRVLYGDTDSLFIWNPDEE---------------KLEE--------------------LQKYVEENF--------------------GLDLEVDK----------VYKFVTFSG--------LKKNYIGAY  766

archaeal major

170290810|Candi|Candidatus_Korarchaeum_cryptofilum_OPF8		  121 KLFFSGMIYS-----EDGF-------------------------------------------------PVEG--KSPIV-----------AI------------------SYSVDDGP---------------------------------------------------------------------IEVISAS-DLDDSV-------------------------------------------------------------------------------------------------------------------------------------------------------------------------------------------------------------IIREFVSVISKENPDVIVGYGQD-ADEFKHLMARSKNLGLRLS------------------------IGRDG-----------------------SEPMET-------GKFF-RGTIIVEN----RIRGRANLDLFSVAWRDFPQL-------------PERT---WYELADELGVGRPE------------------------VMM--------KFRVAEAWKLN-----------------------------RDNALDY--------------------------------MRKKLSTIIGIYSKI----IDNQIALSKMSLIPIHKLLRSS-------------VGEIVEAILLKESRSRDWIA--------FSSPQR----------------------------------------PEES----YEGGFVWIKSPGVYEG-------------------------------------------------------------------ICYLDFASMYPSIMALHNLSFETVN-PEEGFCEV------------------------------------------------------------------------------------------------------------------EEVNV-EGVRAKVCRDVEGLVPQLVRKLIEERSKIKESLANL---------------------KQDDPEYKRLDAAQRAIKVVTNAIYGYMGWES-ATFMNISAARLTSAYGRLYIKKVRGMLESK---------GLSVIYIDTDGIQFLGK------------------ECEN--------------------VIDDINSGI--------------------PLRLDLRY----------KALRGIYL---------AKKKYAHLL  565
70605924|Therm|Sulfolobus_acidocaldarius_DSM_639		  178 TMAFSIEVYN----KYGF--------------------------------------------------PNTR--RDPII-----------VI-------------------GVYTENGYKQFISSDY----------------------------------------------------------------------DDIN-------------------------------------------------------------------------------------------------------------------------------------------------------------------------------------------------------------VIREFIKFVNDFEPDIIFGYNSN-SFDWRYLVERAELRGIKVA------------------------IGRKV------------------------------------NSEP-SQGVYGHY----SVTGRLNVDLAGVFCSSRS-K-------------SLID---LADNLGVMPKNKRE------------------------ILE--------WYEVPRYWDD-----------KSK----------------REILLKH--------------------------------NLSNIKSIYDIGQSN----LHYLIQLVKVTGLPLDQLSMAS-------------SGHRIEWLLVRESKKYNEFI--------PNREER----------------------------------------RTEA----SDEGIIVPPVSGLHNN-------------------------------------------------------------------VYMLDFSTIYPSIILKYNISPDTLV-RGDCSD---------------------------------------------------------------------------------------------------------------------CWTS-LNGNYKFRKDIKGLYQNVLLNLSAEIERREEIIKTL-----------------------DPEKRRRLEEELRALRSILNSFYDYIRWTN-ARWYVKECAEGLFEWGRELILQILKIVKES---------GFQVIYADTDLMFFKGEN-----------------DPKK--------------------LEEDIANRL--------------------SLNLKFNK----------FYTKLILLE--------GKKQYAALT  613
18313103|Therm|Pyrobaculum_aerophilum_str-_IM2			  168 VLAFDIEVYN----ERGT--------------------------------------------------PDPL--RDPVI--------------------------------LLAVQASDGR--------------------------------VEVFEASGR-----------------------------------DDRS-------------------------------------------------------------------------------------------------------------------------------------------------------------------------------------------------------------VLRSFIDFVREFDPDVIVGYNSN-QFDWPYLAERARALGIPLK------------------------VDRVG-------------------------------------GAP-QQSVYGHW----SVTGRANVDLYNIVDEFPE-I-------------KLKT---LDRVAEYFGVMKRE----------------ERVL-----VP--------GHKIYEYWRD-----------QGK----------------RPLLRQY--------------------------------VIDDVKSTYGLAEKL----LPFLIQLSSVSGLPLDQVAAAS-------------VGNRVEWMLLRYAYRLGEVA--------PNREER----------------------------------------EYEP----YKGAIVLEPRPGLYSD-------------------------------------------------------------------VLALDFSSMYPNIMMKYNLSPDTYL-ERGEPDPPG-----------------------------------------------------------------------------------------------------------------GVYVA-PEVGHRFRREPPGFIPLVLRQLIELRKRVREELKKY---------------------PPDSPEYRVLDERQRALKIMANAMYGYTGWVG-ARWYKKEVAESVTAFARAILKDVIEYARKA---------GIVVIYGDTDSLFVKKSGD-----------------VEK--------------------LVKYVEEKY--------------------GIDIKIDK----------DYSTVLFTE--------AKKRYAGLL  612
119719310|Therm|Thermofilum_pendens_Hrk_5			  180 TYAFDIECYN----RYGE--------------------------------------------------PDPE--RDPVL--------------------------------VISRTGEDGTVIFSQD--------------------------------------EGS-----------------------------SEKK-------------------------------------------------------------------------------------------------------------------------------------------------------------------------------------------------------------LLEEFVNDLVQYDPDVILGYNSN-RFDWPYLLQRARVNGVKLS------------------------IGRNL-------------------------------------GEP-SQSVYGHF----SVVGRANVDLYDYASELQE-V-------------KVKT---LENVSEFLGVMKKS----------------ERVL-----ID--------TNKVYEYWDS-----------KDK----------------RSLLLRY--------------------------------AGDDARSTYLLGQVV----LPFGIQLSSLVGLPLDQVFAAS-------------VGNRVEWFLIRQAFVFNELV--------PNSRER----------------------------------------GEET----YKGAIVLKPKPGVHKK-------------------------------------------------------------------IAVLDFSSMYPNIMIKYNISPDTYV-PPEEHVDPS-----------------------------------------------------------------------------------------------------------------EVWVA-PEVGHRFRKHPPGFYRKVLESLLEARRRLREKMKTL---------------------DPRSEEYRIYDERQKAIKVITNATYGYSGWSM-ARWYKREVAEATTAWGRELIKATIKKAQSL---------GLSIIYGDTDSIFVQFDEE----------------KIGR--------------------LVEYVEKEL--------------------GFEIKLDK----------VYEKVFFTE--------SKKKYCGLL  625
126465787|Therm|Staphylothermus_marinus_F1			  180 IIAFDIEVYN----KSGT--------------------------------------------------PRPQ--TDPII-----------II------------------GIMNNNGDIKQFLANKY----------------------------------------------------------------------DDKI-------------------------------------------------------------------------------------------------------------------------------------------------------------------------------------------------------------SVEEFVNYVKTFDPDIIVGYNTD-GFDWPYLIERSKYIGVKLD------------------------VTRRV------------------------------------GATP-RTSTYGHI----SVPGRLNTDLYHFAEEIPE-V-------------KVKS---LENVAEYLGVMKKS----------------ERVI-----IE--------YIDIPKYWDD-----------EKL----------------RPKLLQY--------------------------------NIDDVKSTYGLAEKF----LPFAMQLSNITGLPLDQVGAAS-------------VGFRLEWYLMREAFRYGELV--------PNRVER----------------------------------------AAES----YRGAVVLKPVKGVHEN-------------------------------------------------------------------IAVLDFSSMYPNIMIKYNVGPDTIV-RNEKCNPDK------------------------------------------------------------------------------------------------------------------HNIA-PEVGHCFRKEPPGFFKRVLETLLRLRKQIKSEMKKY---------------------PPTSYEYRLLDERQKAVKVLANATYGYMGWIH-ARWYCRECAEAVTAWGRQTIKSAIELARKL---------GLKVIYGDTDSLFVTYDKD----------------KVEK--------------------LIELIQTKL--------------------GFEIKIDK----------IYKRVFFTE--------AKKRYAGLL  625
124027770|Therm|Hyperthermus_butylicus_DSM_5456			  183 LTAFDIEVYN----KSGS--------------------------------------------------PNPN--RDPVI-----------II--------------------AVKSSNGDEKLFEAD---------------------------------------GY-----------------------------DDRK-------------------------------------------------------------------------------------------------------------------------------------------------------------------------------------------------------------AIRGFVDYIKSFDPDIIVGYNSN-GFDWPYLMQRARKVGVRLD------------------------VTRRV------------------------------------GAEP-TTSVYGHV----SVPGRLNVDLYHYAEEIHE-V-------------KVKT---LEEVAEYLGVMKKS----------------ERVL-----IH--------WWEIPRYWED-----------PEK----------------RPILEQY--------------------------------ARDDVRATYGLAEKM----LPFAIQLSTVTGIPLDQVGVMG-------------VGFRLEWYLIRAAYEMNELV--------PNRVER----------------------------------------HEES----YRGAVVLKPLKGVHEN-------------------------------------------------------------------VVVLDFSSMYPNIMIKYNVGPDTIV-DDPAECEKYG----------------------------------------------------------------------------------------------------------------GCYVA-PEVGHRFRKQPPGFFKTVLENLLRLRKQVREKMKEL---------------------PPESPEYRLYDERQRALKVLANASYGYMGWSG-ARWYCKRCAEAVTAWGRSLILSAIEYARKL---------GLKVIYGDTDSLFVTYDPE----------------KVKK--------------------LIDYVVNVL--------------------GFEIKIDK----------IYRRVFFTE--------AKKRYVGLL  630
20094475|Metha|Methanopyrus_kandleri_AV19			  166 VASFDLEVLA----EPG---------------------------------------------------TTIKGASGPII-----------AI------------------SFAYSTPDGERRNYVIT--------------------------WKGEDESFE---VDG-----------------VETEVIVCR---SEAA-------------------------------------------------------------------------------------------------------------------------------------------------------------------------------------------------------------ALRRFFDEFRRVDPDVVFTYNGD-EFDLPYLQHRAGKLGIDVS-----------------------PLARPA-----------------------GKRG---------IILK-HGGGRYAS----DIFGRAHVDLYHTARKNLK-L-------------ERFT---LEEAVKDVLGVEKE------------------------EME--------LADINEAWKRGN----------------------------LDELMRY--------------------------------SAEDAHYTLELGLEL----AQVELELSYLTRLPLPDATRFS-------------FGQLAEWRAIYKARQEDILV--------PNKPTRDEYKRR----------------------------------RRKA----YKGAIVFEPEIGLHEN-------------------------------------------------------------------VVCVDFASLYPNVMVAHNISPDTFD-CDCCPRVTVEEVDDPT----------------------------------------------------------------------------------------------------------DATVA-PDVGHKFCKRRKGFFPRLVEGLIERRRELKRRLRKL-------------------DTESHPHEAKILDVRQQAYKVLANSYYGYMGWAN-ARWFCRECAESVTAWGRYYISEVRRIAEEKY--------GLKVVYGDTDSLFVKLPDAD---------LEETIERVKE--------------------FLKEVNGRL--------------------PVELELED----------AYKRILFV---------TKKKYAGYT  657
185177517|Therm|Pyrococcus_furiosus				  137 ILAFDIETLYH---------------------------------------------------------EGEEFGKGPII-----------MI--------------------SYADENEARVITWKN------------------------------------------------------------IDLPYVESVSTEKE-------------------------------------------------------------------------------------------------------------------------------------------------------------------------------------------------------------MIKRFLRIIREKDPDIIVTYNGD-SFDFPYLAKRAEKLGIKLT------------------------IGRDG-----------------------SE-----------PKMQ-RIGDMTAV----EVKGRIHFDLYHVIRTTIN-L-------------PTYT---LEAVYEAIFGKPKE------------------------KVY--------ADEIAKAWES-----------GEN----------------LERVAKY--------------------------------SMEDAKATYELGKEF----LPMEIQLSRLVGQPLWDVSRSS-------------TGNLVEWFLLRKAYERNEVA--------PNKPSEEEYQRR----------------------------------LRES----YTGGFVKEPEKGLWEN-------------------------------------------------------------------IVYLDYKSLYPSIIITHNVSPDTLN-LEGCKN---------------------------------------------------------------------------------------------------------------------YDIA-PQVGHKFCKDIPGFIPSLLGHLLEERQKIKTKMKET----------------------QDPIEKILLDYRQKAIKLLANSFYGYYGYAK-ARWYCKECAESVTAWGRKYIELVWKELEEKF--------GFKVLYIDTDGLYATIPGGE---------SEEIKKKALE--------------------FVKYINSKLP------------------GLLELEYEG----------FYKRGFFV---------TKKRYAVID  599
134046285|Metha|Methanococcus_maripaludis_C5			  149 TVSFDIEVYCH---------------------------------------------------------KEPNAKKDPII-------------------------------MASFSSKDQNIVVSTKK--------------------------------------FDH-------------------DKLEYVK---DEKE-------------------------------------------------------------------------------------------------------------------------------------------------------------------------------------------------------------LIKRIIEILK--DYDIIYTYNGD-NFDFPYLKKRAEVFGLELK------------------------LGKND-----------------------EK-----------IKIT-KGGMNSKS----YIPGRVHIDLYPIARRLLN-L-------------TKYR---LENVTEALFDVKKV------------------------DVG--------HENIPKMWDNL-----------------------------DETLVEY--------------------------------SYQDAYYTQRIGEQF----LPLEIMFSRVVNQSLYDINRMS-------------SSQMVEYLLLKNSYNKGVIA--------PNRPSGKEYQKR----------------------------------IRSS----YEGGYVKEPIKGIHED-------------------------------------------------------------------IVSMDFLSLYPSIIMSHNLSPETID-CDCCND---------------------------------------------------------------------------------------------------------------------EENE-EILGHKFCKKNIGIIPKTLMDLIDRRKSVKKILREK------------------GEKGEFDEEYQILDYEQRSIKVLANSHYGYLAFPM-ARWYSRDCAEITTHLGRQYIQKTIEEAENF---------GFKVIYADTDGFYSKWANGEK------LTNDELLEKTKI--------------------FLKNINDKLP------------------GEMELEFEG----------YFKRGIFV---------TKKKYALID  613

epsilon (C)

71661155|Kinet|Trypanosoma_cruzi_strain_CL_Brener		 1243 SAIPDVEELIPLNKAGV------------------------PCTVTLARRNTKKNGVKEEDFESDCGEDLESVFDDDVDRIRQEEEAREEEAVDALKAKYFSPKSTVALDTAFFTASGLKTWLQRQR-------------DAWTHRAKLRREMLLDANDTLL---VDG-------------------TAVSNHFIDIKSKA---LTATW---HILEVRSDKEETG-MVTVIAALE-KTLHTFRCVVP---RRVIVDATLQFQA------PGAKGLNNARILPRGRLAT-------NLQQIDIP--PGSKGE-------------------------------------------------------------------------------------------------RVLNALLS-TREDVLAVYENHITRSDTFIEKIGCCANVIADVHLRGSR-RRPSMRD---VFELEELESTA-------------------------SSNYLQN-----STD-RFVFIFHV----AFDTRGLLGVVNHHAKTAV-VVTVQPASA----PIPTI--NWSSLLLEVTKAMNAA-------------VNPLEFMTEVASDITSAWKLIYRVLMEVMESGRPPLFAVLESGVP----------------TLQLLTQRC--LPQSLPYLRVLGAVEDERLL-ADPFRWTRLLAKRLLQRYFASL--LWIEERIAFSRLSGIPLCNLAQDT-------------CAHAWDVMFSRSLHSRSHVLWNSHD-ISIAYEAVEE-----------------------------------------------RSRQVV--MPGGYFSW------------------------------------------------------------------CVEFSLARLDVVAVLFSQII------QEEDGLNV------------------------------------------------------------------------------------------------------------------------HTLCDRGVTTHFNILRDLVSDLLGQVVANPV------------------------------------------ADALLASFARWIRDPV-SCCYEPRLLELVSKLAHRALTNVLIRLAKL---------GGRTVKVDGDSIVVLTPKHT---------IQDAVNFARY--------------------MVDSLQDQPM-----------------LLLLSLQPIR----------YWCPFMVL---------DKRDFACLC 1941
72549452|Kinet|Leishmania_major_strain_Friedlin			 1275 GELQDLEDIVDGAGSST----------------VRHAPKTQKAGAARAGERRCAAGADAEADWDEDNADCEGESEDDMERLQREADAELDALAHDVKQRYFAPKSANALDADFFADRGAKRWLAQRK-----------DTWLQRAR--LRRELALENGLSEV---ALGGENSDAAALGLATVPDAAGMSSPFID---LKSR--ALATVW---NVLEVRDNEESPG-TVQVLAALE-HSLYSFRVQVR---RTVLLDADPALRLE-----AFDATEVSGRVLPRRAAAG-------RLYQVNVP--PGEEGE-------------------------------------------------------------------------------------------------QCLNALHV--MEGVRQIYEEHRTRVDAFVEQLGCCVSVDSARHLRNARRRPPSKRE---LFGIDEMNMHT-------------------------YTNYLSC----GAAD-RAVFVFHA----VTEQRGLIATVYPQTNTAF-VVFIQPAEA----AKPVI--NWGSICAESAKRLHTS------------TPEPIQVTSAVAVDQRAAWRQVHQHLSAALESTKAPLLAVLQSCQP----------------TSTLLHQRA--LPVGLPYLRVLGAAEDERLL-SDPFRWTRLLARRLFERFFASL--LWVEERLALSRVSGIPLCNIAQDS-------------CVHVLDVLYSRALHRRHHVLWCSSD-PLITFDTVEE-----------------------------------------------RPREVC--MTGGYTSW------------------------------------------------------------------CVEFSLSRLDVVALLFSQAI------EEGDDPNA------------------------------------------------------------------------------------------------------------------------RVLSDRGVSTHFNILRDLVADLLGQAMENIL------------------------------------------ADTLLNNVARWLRDPA-SSCYEPRLVELLSSLAHRALTGILLRLAKL---------GGRAVKVDGSSVTVLTSKYS---------LQEAVSFARF--------------------MTASLQDQPM-----------------LLLLSLQPLR----------YWCPYVVL---------DPCDYAGLF 2001
145490728|Cilio|Paramecium_tetraurelia_strain_d4-2		 1167 FQPMDIEENKQLSNKKKLQ-------------------------------------------------INEDNQKQLHN-------------------------------QYNMETDFKNFLQVQKQ---------------------IWTKEFRNKQQNKN---ING----------------RGNLKNMIKF---NKQQ--LLNSVW---QVLQFYEV--EPG-LFLTWILLENGTLTSVQIQVD---RTIYTNQLTK----------EPELQTIKKTLPRDKKVH-------YLYPLTMD--ESAFQL-----------------------------------------------------------------------------------------------EHKQLFQYEA--NPNTESLYEHKIPLIFKLVTELGAMCKVNRQYVQQQ-----KNVFK---FEDLQIVYEQ------------------------PSQQQYLDRF-QNSFYQSSYIILHLQ----LQDNFGVWSVFFN--DEVL-IIIVRKSEEKLNRQDLNQ---YIKSVQEQFEFKRKQLNKN----FEMPIPEKNKITVQSMKDDKLAID---YISNNFETRGQSMKLCILQSNKE----------------LTYLQSQGLQFLCLKIPTFCIPNL-HRESR---KEFQWDINTVKQQLESYCKLR--ETIAQHIKYCKYVKVPLCNLTASNLGKTDVFKTDIEMLNYTTDIFFQRVLRQKTSCL--------SWYGSGLGRDNRD--------------------------------LVPTE----FTKTYFD--NPGIYIGY------------------------------------------------------------------TCEIDILHFSINTIAQSEEI------KNLDKEASQLVGQNGK----------------------------------------------------------------------------------------------------------SDMLD-NLDELGGAKIAFRLLQMLVSSWLDDIYAKGEKV----------------------------------------SDDHILNINIWIYSGL-SPLYDPYLGKLLNRLNFKFFSILTNKLKEF---------GIKIVKASPTKLLLYTGKQQ---------KDMAKSLIEY--------------------IINTFQQSNL-----------------FKHVTFKAQK----------FFTSLIYK---------DKHNYLGKD 1838
58260822|Fungi|Cryptococcus_neoformans_var-_neoformans_JEC21	 1229 TKLKDMEDLGDGQKKVGPKLA---------VVRRR---------------------------------NRKEQEKESEV-------------------EEVPPEPEYDYAGYIRIMKKKWRKQRQEK--------------------------ARARKSGLR---QDG------------------TISSMLRT---QTSS--MNSKQW---DVIQIASTN-RPG-EFKLWLAID-GTFQSVRLKVP---REFYLNFKEDPEPQML-ATDRYEAVEVVRTLPRGQPAR-------HLYKLSVD--EVLFME-----------------------------------------------------------------------------------------------GESHFSTLIN--NPNVDGAFELQVPLVVRALLSLGTSCALRSNILGGL----NRGLDK---GFDLVDLERSG----------------------NLSRRKYLNE----GRGI-RYHFLFHA----VADQRHIIGLFSPDSTNAS-IYLVDRAKN----RQQLP--NPLKFYTDRVERAERGVF---------SYPDMLDFTTSYHSSESSAFKALGKDLQAINH---GLNVIALCSPFE----------------HSYYQAKAP--VYSNFPFITYRLG--KEED---PGLMWLLQTSRRMIGLYLRLS--SWLKEQIQIASHFDVPIGNLGADI-------------AVFLADIEFARRLKQQDMLIWWSST-PRPDLGGSEEDANS-----------------------------------SED----LVSPHIS--NRGCYSST------------------------------------------------------------------VLEMEVSDLAINAVLQSALV------NEMEGSGTGSLAFDSASHNL-DEYA------KGA----------------------------------------------------------------------------------------VNTSV-MLGDAVLSTQTFGVLKSMLRAWYADKARAHVKGDSL-----------------------------------SPAEIVVDQFWRWISSST-SSMFEPALHRFLHGLMRKTFLQLLAEFKRL---------GTQVVYADFGRVFLLTSKPD---------AGSAFAFAKY--------------------LVAAANSQEL-----------------FRHLIIDVAQ----------FWNYLAWM---------DVANFGGVK 1918
167518546|Choan|Monosiga_brevicollis_MX1			 1168 PTAADIEDQFRMSENPKPKGP---------MITVT---------------------------------RRKKLRNKMVSVNEQVQA----GDWREVMAEETSGDPAEDYPAWLKYQKRKWSIQRAER----------------------KRKRSLGISMTTA---VAS----------------GDSVALSRYVAGKQEAA---IVNHW---QIIQIANTS-TPG-IFKLWCLVD-GGLHAMRLNVP---RRFYVNMHEEDP--------TKKHIKVSRQLPRSHPCK-------FLYQFEMT--ETQYLR-----------------------------------------------------------------------------------------------DQKRLASQLS--HSDVEGVYELQMPLLWRALLELSCTTGIRREAIKAR-----AGAKG---EFGLTDLAAKP-----------------------ESARHYLAD----RSAF-HDVFFYHW----YVARWILRRCFLK---RIS-AFVQSQSPL----NCMLS----STPKRLKQVLLISPT-----------MSKPIGPVLATVRTEQEAHNVINEELLRYHGAKHGPTVVLLNSSAS----------------LSQMSSHID--MIKEFPVVVQPFNASDNMW---QFHDWRRSTVQTALHRYAKCH--EIFQDRIEIARYAQAPVGNIPSDF-------------QPFIHDLFFARQLQQHNFVLWMSPS-TRPDLGGKAQDDNRL--------------------------------MLDDE----QDAYAMN--QPGFYDTC------------------------------------------------------------------CVELEVMHLPICAVLQYATL------SDEGSLGITSN-FDTVTDTSLHDMM------TGA----------------------------------------------------------------------------------------SAALT-SFDETAQCFPAFRVLKSLVGAWLNEVASRYEVM----------------------------------------ADGQLQHFYRWLKNPM-SMLYDPALLRTVRDLMKKLFLHLITHVKRL---------GNELVYASFNRMILKTAKSD---------VPQAKAHIDY--------------------VLSVLSQNNL-----------------FAVLTLAPQR----------AWSQLLWM---------DAMNFGGID 1867
198432285|Metaz|Ciona_intestinalis				 1190 DVVVDIENIGSTSTRDPLLPS---------VTK-----------------------------------RRKKDSIEPVENDVGDWKS---ILGSPPPISDLFTGLRGQRDEWLNFHYKKWELQKKQR------------------------KGNKNITKTRT---GKG-------------------LDRFIHQ---QTHS--ILNSRW---QVLQAVETE-TPG-LFKIFALIG-SELHTLKVYVP---RIFYVNQKSKKEPG----NKDVPWRKVFRLLPRSAQVL-------NLYEYRMT--EEQYQQ-----------------------------------------------------------------------------------------------HICEIRSELM--SPDIVGVYEMHVPLIYRLLGDYGCMWKVSRLASRSL----STMDTD---TFDHDQFELQQ-----------------------LASNSYLDE-----GTL-KQIYIYHQ----IIGNKQIMGIFISSTHKAV-VYILDSVRA----NRLPN---LQALFKNKRTKLLSQDDVN----EDVLPHPDYQFEARVDVDVKQLYRNMQRYLSTYKDERRGPTMIIYQSTSS----------------VKKIKSKLP--ILHDFPIIHIHNNNADQFN---DELTWQKDASNIMVDHFLESK--LIFPRLLSFSKYFHIPVANFPSPL-------------GTFVTDLLCARHLRKHNHVLWCSTG-DQPDVGGMETEDKRI-------------------------------GMNQRR----NASIEIN--NSGFYQTV------------------------------------------------------------------CIQLDISSLAVNTVLQSHNI------NDTEGMSSSGVCFEGDLVSS----------SNSA----------------------------------------------------------------------------------------MVCLA-NYDETVLCSSTFRILKSMILGWLRDVSVHKNHL----------------------------------------ADNQLQNFHQWVTDKS-SLFYDPSIHKSLQMMMKKLILRLLSELKRL---------GSTIIFANFSSIVLCTKKQN---------VEDTLSYMEY--------------------ISNSIVSKDI-----------------FHSMVLTVRK----------CWKHLLWM---------DNANYGGMK 1894
24649301|Metaz|Drosophila_melanogaster				 1202 DKLADMEDLAGKDGGEGAAGC---------PIVTKRK----------------------------RIQLEEHDDEEAQPQAT--------TWRQALGAPPPIGETRKTIVEWVRFQKKKWKWQQDQR-------------------QRNRQASKRTRGEDPPVVRATG---------------STATLGGFLRR---AQRT--LLDQPW---QIVQLVPVD-DLG-HFTVWALIG-EELHKIKLTVP---RIFYVNQRSAAPPE-----EGQLWRKVNRVLPRSRPVF-------NLYRYSVP--EQLFRD-----------------------------------------------------------------------------------------------NSLGMLADLA--TPDIEGIYETQMTLEFRALMDMGCICGVQREEARRL----AQLATKDLETFSIEQLEQRP-----------------------QTQVKYLAS----ANNRLRKIYLYQHN--TPTAKKEIWSLILMPSKKAF-VFALDTVRA----NQMPN---MRQLYTAERLALLKNLTAEE---QDKIPVEDYTFEVLIEVDVKQIYRHIQRALTTYKQEHQGPTILCLQTALS----------------ARKLSLAMP--ILLEFPQAEIHISDDASLL---SGLDWQRQGSRAVIRHFLNLN--NVLDLMLDQCRYFHVPIGNMPPDT-------------VLFGADLFFARLLQRHNFVLWWSAS-TRPDLGGREADDSRL-------------------------------LAEFEE----SISVVQN--KAGFYPDV------------------------------------------------------------------CVELALDSLAVSALLQSTRI------QEMEGASSAIT-FDVMPQVSLEEMI-----GTVP----------------------------------------------------------------------------------------AATLP-SYDETALCSAAFRVMRSMVNGWLREVSINRNIF----------------------------------------SDFQIVHFYRWVRSSN-ALLYDPALRRSLNNLMRKMFLRIIAEFKRL---------GATIIYADFNRIILSSGKKT---------VSDALGYVDY--------------------IVQSLRNKEM-----------------FHSIQLSFEQ----------CWNFMLWM---------DQANFSGIR 1931
196012038|Metaz|Trichoplax_adhaerens				 1195 NPVIDIEDLSSGKSFKKTSIT---------STVKKFF----------------------------RKTTNIKDSSKSDLEDLSL------PWKDALGIPPALNRDEEQFGDWLRFQKRKWNYQLKQK-----------------------KKRRQTRSDSGS---LEL----------------EERWDMSAMM-RKQANI--LLNSIW---QIVQIAETD-VMG-RFRLWVLIG-IEMYSLYLRVP---RIFYVNLKRPKQG------ESVVWRKVNRQLPHSSQVY-------NLYEYSVP--EEIFAE-----------------------------------------------------------------------------------------------RSGELSAELS--SPDVEGVYEAQVPLMFRALVRLGCLCKVNKKAYLSE----ASKDIT---EFDLRHLEFKT-----------------------LAEHSYLES-----GNL-KYIYLYHS----HHGSRAVFGLFSPINSEAH-VFLIDTVRT----NQINN---LSNIYQSEWGAKYVFSNY------VTLPPEKYSFQLHIETDMRRVYRTLIRSLISYKEMRYGPTILLIQSPTD----------------YIKLATYIP--AINDFPVASVSSNDSDNRY---PILDWQRHAVRRMIQHHLNIE--IWLENRLDHARYAHIPLGNMPADV-------------PLFVNDLFFARYLAKNNHLIWASRT-PRPDLGGKEDDDSSI---------------------------------VSEE----LPSIELN--NPGCYPSV------------------------------------------------------------------SAEISMHGLAVSSVLQSLRL------GDFETDLTFDAAPQ----ASLDDIVITN---GNP----------------------------------------------------------------------------------------GTELS-SYDEMTLCSSTFRIMKIMVHSWLHEVSSYENHY----------------------------------------ADLQLMHFYRWLKSPL-ALLYDPAMYRIVRFLMEKLFAQLLAEFKRL---------GSTIIHGSFSKIIICTKKRR---------VNDARSYLEF--------------------ILQSIASRDM-----------------FQSIELRFSM----------CWEYLMWM---------DHANFGGIR 1906
62198237|Metaz|Homo_sapiens					 1207 PSAPDMEDFGLVKLPH---------------------------PAAPVTVKRKRVLWES---------QEESQDLTPTV-----------PWQEILGQPPALGTSQEEWLVWLRFHKKKWQLQARQR----------------LAR--RKRQRLESAEGVLR---PGA-----------IRDGPATGLGSFLRR---TARS--ILDLPW---QIVQISETS-QAG-LFRLWALVG-SDLHCIRLSIP---RVFYVNQRVAKAE------EGASYRKVNRVLPRSNMVY-------NLYEYSVP--EDMYQE-----------------------------------------------------------------------------------------------HINEINAELS--APDIEGVYETQVPLLFRALVHLGCVCVVNKQLVRHL----SGWEAE---TFALEHLEMRS-----------------------LAQFSYLEP-----GSI-RHIYLYHH----AQAHKALFGIFIPSQRRAS-VFVLDTVRS----NQMPS---LGALYSAEHGLLLEKVGP------ELLPPPKHTFEVRAETDLKTICRAIQRFLLAYKEERRGPTLIAVQSSWE----------------LKRLASEIP--VLEEFPLVPICVA-DKINY---GVLDWQRHGARRMIRHYLNLD--TCLSQAFEMSRYFHIPIGNLPEDI-------------STFGSDLFFARHLQRHNHLLWLSPT-ARPDLGGKEADDNCL-------------------------------VMEFDD----QATVEIN--SSGCYSTV------------------------------------------------------------------CVELDLQNLAVNTILQSHHV------NDMEGADSMGISFDVIQQASLEDMITGGQA--------------------------------------------------------------------------------------------ASAPA-SYDETALCSNTFRILKSMVVGWVKEITQYHNIY----------------------------------------ADNQVMHFYRWLRSPS-SLLHDPALHRTLHNMMKKLFLQLIAEFKRL---------GSSVIYANFNRIILCTKKRR---------VEDAIAYVEY--------------------ITSSIHSKET-----------------FHSLTISFSR----------CWEFLLWM---------DPSNYGGIK 1926
156370293|Metaz|Nematostella_vectensis				 1170 SQVTDIEDMANGGTAS---------------------------ATNGLIRPVATKRKRGYDDGDTPTTGTGKGYLDQID--------LSKSWRELLGDPPKWGPSDEEKNAWVAFQKKKWAHQARQR---------------AERK--RLRKEATDMGMTFT---SGG----------------SATTGLSSFI-RQKTRT--LLDTPW---QIVQIAETP-TPG-LFRVWSLIG-SDLHAVKVNIP---RILYINSRTPREE------EGTMWRKVSRTLPRSHAAI-------HLYEYSVK--ETLFTE-----------------------------------------------------------------------------------------------HSSALATDLS--SPEIEGIYESQVPLLTRALIKLGCVCSVNKLFAKIC----RGKDID---TFELDQLEFKT-----------------------LAESSYLDN-----FNM-KTIYLYHS----YSDNKAMIGVFMPGQRKSS-VFVIDTVRN----NQMPS---LSLMFNTERSARKKKADEDD--ESFSLPPENHTFEIRVDTNARQAWRAVQRLLMGYKEEKRGPTMVLVQSAWD----------------LSHLTSSVP--VLGDFPLVPLPYSDSDAQY---NVLDWQRHASRRMIRHYLEVD--IYVQAQLEHARYFHVPIGNVSTDP-------------TLFAADLFFARHLQKHNHILWMSPT-DRPDLGGKEDDDNRL-------------------------------GLMTDE----VESVEFN--SSGCYPTV------------------------------------------------------------------CVELSIDGLAVNTILQSAHI------NDFEGGAGTGISFDNLPQASLEELVQGGSN---T----------------------------------------------------------------------------------------ATSLT-TYDEAALCSTAFRILKGMVHSWLHEVSAYQNQY----------------------------------------ADAQLMHFYRWLSSPS-AMLYDPALCRMVQRMIKKLFLQLVGEFKRL---------GSTIIFASFSKIIISTKKRS---------VSDALAYVDF--------------------ILKSIQSKDL-----------------FHSIDITPTS----------CWEYLMWL---------DKANHGGVR 1905
116060470|Chlor|Ostreococcus_tauri				 1227 LNMLDIEDSFTGTPSRARA-------------------------------------RSLLTNGDAPRTPEQVVTPNGKA-----------PRTPGSASATEAPDRETDYDGWLKFYKAKWKTLRANI----------------------KRLRVEDEKERAA---AER------EGGVVRRRRRSGAIGLESFV-ESREET--IAHSIM---HIIQVEETR-TPG-VFAVWVYVN-GGMQSIKIDIP---RRLVIATREADPEGE---FGKADKHRIVASLPRGFTSP-------HLYEVNVP--ERTLSA------------------------------------------------------------------------------------------------GVDISALLA--DPNVIGVYEKHVDLADRFIYNVGCVMAVKKTEQKRA----LEISDN---TYSMDMFQMKA-----------------------TGEISSYLP---KLCHI-GFYFAGIA----GDKGRGIYVLHNSRDGRGT-VIVHQPGGR---AVREINPEVWSESLRSALGQEQSAEERT-----DFTMADAQNWTVLYARNMEQVGKHLNHAMGLYMSTTSGGTILLVQAPANAGVDPSQDASSIRQGLAGRLGALMP--ASGRLPIVFRPPNLSDCDLNQDAAQGWQLDVAKTATMRITGNS--EWLQRYIEVASYAHIPIGNLKSDW-------------WVHTADTFFARSLQDDDQVLWSGPS-GEPDLGGGASAVSLSGL------------------------------DDTYG----ATRMEVS--APGAYRSV------------------------------------------------------------------CVELQVHHLAVCAISKSGIL------NDLEQGALLGFETGTKG-------------------------------------------------------------------------------------------------------------T-TRVGGHESAGAFKTLRKLVENWLRDATDRHNHY----------------------------------------ADELLSQLHRWLFSPF-SVLRDPALKNLVELCMKKVFTLLLAELRKL---------QVDVVYADMRRIIIATGKHD---------LASASSCVEG--------------------VTHALRQREL-----------------FSWLQLDSVK----------QWHSLLFR---------GPFDYAGIT 1961
15223158|Strep|Arabidopsis_thaliana				 1195 DNVEDIEDFCKENRPSVKG-------------------------------------------------PKPIARSYEVNKKQSECEQQESWDTEFHDISFQNIDKSVNYQGWLELKKRKWKVTLEKK----------------------KKRRLGDLRSSNQ---VDT------HEINQKVGQGRGGVGSYFRR---PEEA--LTSSHWQVCTIIQLVPSP-QSG-QFFAWVVVE-GLMLKIPLSIP---RVFYINSKVPIDE-------YFQGKCVNKILPHGRPCY-------SLTEACVKIQEDQFKK-----------------------------------------------------------------------------------------------ESKKRAALLA--DPGVEGIYETKVPLEFSAICQIGCVCKIDNKAKHR-------NTQD---GWEVGELHMKT-----------------------TTECHYLKRS-------IPLVYLYNS----TSTGRAIYVLYCHVSKLMS-AVVVDPFNG----NELLPS-ALERQFRDSCLELSLDS----------LSWDGIRFQVHYVDHPEAAKKIIQRAISEYREENCGPTVAVIECPD-----------------FTFMKEGIK--ALDDFPCVRIPFNDDDNSY---QPVSWQRPAAKIAMFRCAAAF--QWLDRRITQSRYAHVPLGNFGLDW-------------LTFTIDIFLSRALRDQQQVLWVSDN-GVPDLGGINNEEAFF----------------------------------ADE----VQQTSLV--FPGAYRKV------------------------------------------------------------------SVELKIHNLAVNALLKSNLV------NEMEGGGFMGFEQDVNPRGIN-----------------------------------------------------------------------------------------------------SNDNT-SFDETTGCAQAFRVLKQLIHSCLTDVRKSKNIY----------------------------------------ADSILQRLSWWLCSPS-SKLHDPALHLMLHKVMQKVFALLLTDLRRL---------GAIIIYADFSKVIIDTVKFD---------LSAAKAYCES--------------------LLSTVRNRLV-----------------SSLLDIHVYDLKSHGLHSFSCHDFCASP---------LTYNYAGIR 1909
168037145|Strep|Physcomitrella_patens_subsp-_patens		 1211 GSEADLEDMVGTKLTGRKMPR---------PIIRVYD-----KDKQI---------------------SNVQMTNKSVIEDGI-------EMPPARQVRETTPDKNDDYEAWLEHKKRKWKEARDKR------------KRSRFET--SVALYILFYYPCGK---AAR---------------SKPGVGAFFRN---REAA--LTHSHW---QILHLALGQ-RSG-EFTAWVLAD-GDMYKVPLKVP---RVFYLNTQATNTE-------EYPGVRVTRTLPHGRPVF-------NLIEVIVD--EEQFKL-----------------------------------------------------------------------------------------------AGRKLAAHLA--DPEVEGVYETKMPLSLHALLQLGCVCKVDSKARNR-------TIRD---GWSLNDLHMKT-----------------------TTECSYLMDD-------LPYIFLYHS----WMENRGLYALYTPVISRIL-VVVVNPFNN----REIAIA-QLERQFRDAVRNQSQSN----------VDTSELTCKVEYVSSNADAGRLLQKTLIEYRDQHRGPTLAVVECPN-----------------LDTTKNTIS--ALSELPCIQVSCNARDSNY---QTLGWQPLAGRVAMQRCAASS--IWLQERITLARYAHVPLGNFDSDW-------------LLFTADTFYARALRDHMQVLWVSND-GIPDLGGVPEEEPSF-----------------------------------------ADEPALI--FPGAYRSI------------------------------------------------------------------SIELKVHHLAVNALLKSSQI------NELEGGALLGFNSESQDAVSL-----------------------------------------------------------------------------------------------------GVGQT-NWDESVSCAPAFRILKQLVQGWLSDAVSSGNTF----------------------------------------ADVLLQHLYRWLCSPT-SKMHDPALHRILHKIMQKVFALLLAELRKL---------RATIVFADFSRIIIATGKYN---------MAAAQGYCEY--------------------LLKTLKSREL-----------------FEWLELEPKR----------YWHALLFM---------DQYNYGGIQ 1913
157346587|Strep|Vitis_vinifera					 1189 ENIEDLEDFRNKGRTSSAGPR---------PIVRCYE-----VNGKQQSDAMNCLANSP---------QEPANHSESAL-----------TPMQPTDISTDNIDRNVDYQGWLEMKKRKWKDAREKR----------------------KRQRMDNSKTSNQ---TNGVSELPGGVINHKQAQGRTGVNSYFRR---HELA--LTHSYW---QIIQLAPSS-QHG-QFFAWVIVE-GVMLKIPITVP---RVFYLNSKALITE-------EFPGRRVNKTLPHGHHSY-------NLIEIIID--EDQFRG-----------------------------------------------------------------------------------------------ESRKLAAHLA--DPEVEGIYETKVPLEFNAVLQIGCVCKVDKTAKKR-------NIQD---GWSLSELHMKT-----------------------TTECPYLEQS-------ISFFYLYHS----ISEGRAIYVGYFPASRTIS-VVVVNPFQN----KELSPS-IIEKQFREACEALSIEPP---------QPRNGISFKVDYVGYVKDAEKFLQRTINDHRHQHHGPEVAVIECPN-----------------VHLLKSGIR--ALDDLPCVNIPSNARDSHY---QALGWQIVAAKIGMQRCAAAT--QWLNERISLARYAHVPLGNFEPDW-------------LIFTADLFFSRALRDQQQVLWISDN-GIPDLGGLNEEDTCF--------------------------------ADEVS----VHQPVLT--YPGAYRKV------------------------------------------------------------------SVELKIHHLAVNALLKSNQV------NEMEGGALFGFEQDMNMGAHG-----------------------------------------------------------------------------------------------------FNEQC-GFDEATLCAPTFRVLKQLIQRCLADAVSSGNVF----------------------------------------ADAILQHLYRWLYSPQ-SKLHDPALHRILHKVMQKVFALLLAEFRKL---------GATIVFANFSKVIIDTGKSD---------LSAAKAYCDS--------------------LLKTLQTRDL-----------------FEWIEIEPLH----------FWHSLLFM---------DQYNYGGVQ 1912
115446319|Strep|Oryza_sativa_Japonica_Group			 1183 DGTGDMEDLLTLDGG---------------------------MRKSHVPNGFGKENKPNDAPSTEAGSKHSKNKQKSIT-----RSNEPLAVHIQNDAADEQVDRSTDYQGWLDAKKRKWKYVREQK----------------------KRQRLGAAVTSDG---PTN------------DLFSARNVVIYSFTL--MPDK--LIYCPH---QIIQLASST-LPG-HFFAWVVAE-GIMFKIPINVP---RVFYLNSKAPVTE-------EFPGRRVKKILPHGRPCF-------NLIEVVTS--EEQFRV-----------------------------------------------------------------------------------------------EGKKLAAHLA--EPDVEGIYETKILPELNAILQIGCVCKVDKSAKRR-------SIQD---GWDLAELQMKT-----------------------TAECSYLEQT-------VSFFYLYHS----LSEGRGVYVMYFPTSFRIH-AVVVNPFRN----KELSPS-FLEKQYRDACQALGSL-------------HENITFLVDYHTSIDAGSKHVQRMLLEYRQQHPGPVIGVIECPK-----------------LQALKSAVR--ALDDFPCVTIPCNARDNNY---QALGWQATAGRTSMQRCAAST--QWFNERISLARYAHVPLGNFELDW-------------LLFTADVFFSRALRDQQQVLWISDD-GIPDLGGTYEGDTCF--------------------------------ADEVI------QPALT--YPGAYRRV------------------------------------------------------------------AVELKIHHLAVNSLLKSSQV------DEMEGGPIGSFANDMPAGPNG-----------------------------------------------------------------------------------------------------TETE---FDDATLCLPAFQVLKQLIQRCISDAVSSGNVF----------------------------------------ADAILQHLYRWLCSPR-SKLHDPALHHLLHNVMKKVFALMLAEFRKL---------GANVIFANFSKIIIDTGKVD---------LLSARAYCDS--------------------LLKTLQTRDI-----------------FEWVELEPLH----------YWHSLLFM---------DQYNYGGIQ 1889
6324067|Fungi|Saccharomyces_cerevisiae				 1210 GKIKDIEDLFE-------------------PTVEEDNAKIKIARTTKKKAVSKRKR------------NQLTNEEDPLV------------------LPSEIPSMDEDYVGWLNYQKIKWKIQARDR---------------------KRRDQLFGNTNSSR---ERS------------------ALGSMIRK---QAES--YANSTW---EVLQYKDSG-EPG-VLEVFVTIN-GKVQNITFHIP---KTIYMKFKSQTMPLQ--KIKNCLIEKSSASLPNNPKTSNP--AGGQLFKITLP--ESVFLE-----------------------------------------------------------------------------------------------EKENCTSIFN--DENVLGVFEGTITPHQRAIMDLGASVTFRSKAMGAL----GKGIQQ---GFEMKDLSMAE-------------------------NERYLSG-----FSM-DIGYLLHF---PTSIGYEFFSLFKSWGDTIT-ILVLKPSNQ----AQEINASSLGQIYKQMFEKKKGKIETYS---YLVDIKEDINFEFVYFTDISKLYRRLSQETTKLKEERGLQFLLLLQSPF-----------------ITKLLGTIR--LLNQMPIVKLSLN--EVLL---PQLNWQPTLLKKLVNHVLSSG--SWISHLIKLSQYSNIPICNLRLDS-------------MDYIIDVLYARKLKKENIVLWWNEKAPLPDHGGIQNDFDLNTS------------------------------WIMND----SEFPKIN--NSGVYDNV------------------------------------------------------------------VLDVGVDNLTVNTILTSALI------NDAEGSDLVNNNMGIDDK-------------DAV----------------------------------------------------------------------------------------INSPS-EFVHDAFSNDALNVLRGMLKEWWDEALKE-NST----------------------------------------ADLLVNSLASWVQNPN-AKLFDGLLRYHVHNLTKKALLQLVNEFSAL---------GSTIVYADRNQILIKTNKYS---------PENCYAYSQY--------------------MMKAVRTNPM-----------------FSYLDLNIKR----------YWDLLIWM---------DKFNFSGLA 1921
19113146|Fungi|Schizosaccharomyces_pombe			 1198 TKVTDIEDLG--------------------------------SVTHKDKRI------------------VARVTKRKLLQQSG-------NSEAPVSFEVKPVSFMDGYSNWLKYAKKKWKYQKQVK------------------------LRRRHLIGFQS---RQF-------------------TNVLQS----SAEV--MFENLW---HILQIRETD-VPG-ILHAWVIIR-NRLTSIRFIVN---RKFFVCFKDETLPNV--EIEGCLIEKSNAILPHGSTSD-------KLFLLEIP--EKSYLT-----------------------------------------------------------------------------------------------EKVSISMIFA--HPSVSGIYETRIEPIERLILEMGSRKRFNNSVPGAL----GKGFEF---GFESKMFTDPS-----------------------DNDVSYLDG-----VEM-NYLYAFHF----SISNRFVFSLFMPHLKKVE-AIIYDKLPG----SDMSFP-SISKIYEELRSKFDNLIKES-----SIEYPDTLSCNVIFSGNERKAYKLIDEKLLQYFSTKTKNSLLIIESSL-----------------PHILKANVK--QIEELPYIMIPRL--ESNI---QSLSWKQHIATKMIQHFLAIG--SWLFHRIQLSRFSDIPLCNFESDD-------------IQYSIDVVYSRKLKEHNIILWWNKG-PTPDLGGIEKDSILQ---------------------------------IASP----KDPLEVN--NPGAYSNA------------------------------------------------------------------CVDISLSNLALCSILNSALI------NDIEGIGDMAALNDNYMTAI-----------NDD----------------------------------------------------------------------------------------LEEKL-GIHDNIGLTHSLPVLKALVKTWWNEAASG-NNL----------------------------------------ADLIIQHLARWISSSK-SYLYSPLLSSHVEVIMRKTFLQLLSEIKRL---------GAHIIHASANKILIKTSKLI---------VQNAVTYSNY--------------------LLKSIKTLPL-----------------FHFLDLNVTE----------YWDYLLWM---------DSVNYGGKM 1887
#map1 (tree)                                                          aaaaaaaaa.........................................................................................................................................................................................................................................................................................................................................................................................................................aaaaaaaaaaaaaaaaaaaaaaaaaaaaaaa..................................................................................aaaaaaaaaaaaaaaaaaa.....................................................................................................................................................aaaaaaaaaaaaaaaa..aaaaaaaaaaaaaaaaaaaaaaaa.............aaaaaaaaaaaaaaaaaaaaaaaaaaaaaaaaaa.........................................................aaaaaaa...................................................................aaaaaaaaaaaaaaaaaaaa.......................................................................................................................................aaaaaaaaaaaaaaaaaaaaaaaaaaaa.............aaaaaaaaaaaa...................aaaaaaaaaaaaaaaaaaaaaaaaaaaaaaaaaaaaaaaaaaaaaaa.........aaaaaaaaaaaaaaaaa.....................................................................aaaaaaaaaa..........aaaaaaaa.........aaaaaaaaa
#map2 (SeqLogo)                                                       aaaaaaaaa.........................................................................................................................................................................................................................................................................................................................................................................................................................aaaaaaaaaaaaaaaaaaaaaaaaaaaaaaa..........................................................................................................................................................................................................................................................aaaaaaaaaaaaaaaa............................................................................................................................................................................................................aaaaaaaaaaaaaaaaaaaa...............................................................................................................................................................................................................aaaaaaaaaaaaaaaa........................................aaaaaaaaaaaaaaaaaaa.................................................................................................................
Motifs                                                                {...EEE.....................................................................................................................................................................................................................................................................................................................................................................................................................................E...E..............................................................................................................................................................................................................................................................................EEE.........}..............................................................................................................................................................................................................PPP.............................................................................................................................................................................................................................NNNNNNNNN.....................................................PP.P..........................................................................................................................
