# Supplementary material for: Evolution of DNA polymerases: an inactivated polymerase-exonuclease module in Pol ε and a chimeric origin of eukaryotic polymerases from two classes of archaeal ancestors
Source: Biol Direct. 2009 Mar 18;4:11. doi: 10.1186/1745-6150-4-11 (PMC2669801; doi:10.1186/1745-6150-4-11)
Supplement: Additional file 2 — Phylogenetic trees of B-family DdDps (in Newick format) constructed with different methods (text). [file 1745-6150-4-11-S2.txt]

RAxML RtRev
(145490728|Cilio|Paramecium_tetraurelia_strain_d4-2:0.28120089618647980956,(66811008|Mycet|Dictyostelium_discoideum_AX4:0.15454201632155475932,(((168037145|Strep|Physcomitrella_patens_subsp-_patens:0.04338443013184430791,((((185177517|Therm|Pyrococcus_furiosus:0.29095812953871519335,134046285|Metha|Methanococcus_maripaludis_C5:0.68611243874430072331)46:0.09010912628550092618,((((70605924|Therm|Sulfolobus_acidocaldarius_DSM_639:0.87990195234300361271,(18313103|Therm|Pyrobaculum_aerophilum_str-_IM2:0.35088486841973665076,(119719310|Therm|Thermofilum_pendens_Hrk_5:0.40282759197254858208,(126465787|Therm|Staphylothermus_marinus_F1:0.13681632943886515297,124027770|Therm|Hyperthermus_butylicus_DSM_5456:0.15433049640686605231)96:0.11558862415632463472)60:0.10588054270984161020)97:0.20056903289012684155)88:0.20054986826880394357,(((156616275|Metaz|Homo_sapiens:0.16360698529892719888,((66809121|Mycet|Dictyostelium_discoideum_AX4:0.25450194752681404298,(19112916|Fungi|Schizosaccharomyces_pombe:0.14382369337254571895,6320101|Fungi|Saccharomyces_cerevisiae:0.18299654984022870052)89:0.08576020503422064623)59:0.04445232266290848749,(((13124220|Strep|Arabidopsis_thaliana:0.07827812498994413115,115484523|Strep|Oryza_sativa_Japonica_Group:0.05188682265997495574)96:0.07221625479898592659,159463358|Chlor|Chlamydomonas_reinhardtii:0.24545499965267097986)77:0.07587432219450263027,(24664937|Metaz|Drosophila_melanogaster:0.19013795182565923492,(124802365|Apico|Plasmodium_falciparum_3D7:0.38532354866513829350,84043446|Kinet|Trypanosoma_brucei_TREU927:0.34410531466968147241)59:0.05720657621365420747)49:0.06915011775440238484)27:0.05513819436421159292)31:0.04606411556729492901)97:0.42072696877026449780,(42563023|Strep|Arabidopsis_thaliana:0.27873620227520440329,((153792012|Metaz|Homo_sapiens:0.16895612752508559762,24586371|Metaz|Drosophila_melanogaster:0.29874328777231301535)96:0.15477646878306874911,((50305361|Fungi|Kluyveromyces_lactis_NRRL_Y-1140:0.15418129474605604678,6325090|Fungi|Saccharomyces_cerevisiae:0.21246895236553081654)100:0.20878090620983380532,19114980|Fungi|Schizosaccharomyces_pombe:0.39692113315383698025)67:0.18659922640746776090)29:0.07796875179340066742)100:0.72497912305724288018)99:0.38480384051328520023,((((66812196|Mycet|Dictyostelium_discoideum_AX4:0.55266511847902688448,((37681580|Cilio|Paraurostyla_weissei:0.51352680274177053832,(24648780|Metaz|Drosophila_melanogaster:0.44837800577852554573,(106507301|Metaz|Homo_sapiens:0.13192268014092004003,156379319|Metaz|Nematostella_vectensis:0.35798175604779070014)38:0.02994161399152412556)98:0.17341296128003139132)39:0.07158953576594781487,((67539524|Fungi|Aspergillus_nidulans_FGSC_A4:0.18382523248311344322,19115098|Fungi|Schizosaccharomyces_pombe:0.25867617071826198849)76:0.10019790842894578387,6324227|Fungi|Saccharomyces_cerevisiae:0.33480698623807181313)100:0.36152771283978873962)81:0.08863021227534882696)65:0.05248604792525592144,85541645|Strep|Oryza_sativa_Japonica_Group:0.26732659825381044350)83:0.17646528696855301455,67484306|Archa|Entamoeba_histolytica_HM-1-IMSS:0.91351774906408322874)100:0.70395927229634902567,(((71661155|Kinet|Trypanosoma_cruzi_strain_CL_Brener:0.25314683038846919061,72549452|Kinet|Leishmania_major_strain_Friedlin:0.32270224339999592500)99:0.88915738105352193354,(((((115446319|Strep|Oryza_sativa_Japonica_Group:0.17777702300203537811,(15223158|Strep|Arabidopsis_thaliana:0.46281432887809387244,157346587|Strep|Vitis_vinifera:0.06663484233642943955)61:0.06336108545578349183)97:0.17316183827027617492,168037145|Strep|Physcomitrella_patens_subsp-_patens:0.18163707394995370903)85:0.16077012252095587708,116060470|Chlor|Ostreococcus_tauri:0.92603425473810363489)61:0.13003679276629448447,145490728|Cilio|Paramecium_tetraurelia_strain_d4-2:1.73066662068741128344)30:0.13159074625068273301,((58260822|Fungi|Cryptococcus_neoformans_var-_neoformans_JEC21:0.72184106767186129172,(6324067|Fungi|Saccharomyces_cerevisiae:0.86416918145934173978,19113146|Fungi|Schizosaccharomyces_pombe:0.43595324136289531625)56:0.40052692278570189988)25:0.24404507294093491510,((196012038|Metaz|Trichoplax_adhaerens:0.38195869051741920819,((24649301|Metaz|Drosophila_melanogaster:0.54338475139175135276,(198432285|Metaz|Ciona_intestinalis:0.68306761450951891668,62198237|Metaz|Homo_sapiens:0.20499837552383667894)24:0.06289142703589706285)30:0.12408505077379604342,156370293|Metaz|Nematostella_vectensis:0.23263782989570186421)17:0.07057027366433338278)56:0.15190523670272057521,167518546|Choan|Monosiga_brevicollis_MX1:0.71613894560479807172)24:0.12586446901600531478)16:0.16344550192190146487)53:0.70493336265185480016)100:2.84076201871549827160,((24373385|Gamma|Shewanella_oneidensis_MR-1:0.37244907570381791118,((15597083|Gamma|Pseudomonas_aeruginosa_PAO1:0.16411705452911801162,42543423|Gamma|Escherichia_coli:0.18958898407835750310)99:0.27456523949631767012,153820204|Gamma|Vibrio_cholerae_NCTC_8457:0.15131745490472456317)83:0.10914922092750517502)93:0.26297433948090204181,149197468|Lenti|Lentisphaera_araneosa_HTCC2155:0.99792209966072253913)95:0.39210504839275933664)76:0.23557329472941906934)55:0.11682110639897808069)89:0.42875496759426745541)35:0.16539855612887002789,((118194886|Therm|Cenarchaeum_symbiosum_A:0.31115079320058619539,(170290793|Candi|Candidatus_Korarchaeum_cryptofilum_OPF8:0.52872549760156439813,(119719216|Therm|Thermofilum_pendens_Hrk_5:0.34555878914570747895,(18313158|Therm|Pyrobaculum_aerophilum_str-_IM2:0.33485014176397281949,((14600448|Therm|Aeropyrum_pernix_K1:0.49927415793077051243,124028129|Therm|Hyperthermus_butylicus_DSM_5456:0.14968965778540302414)60:0.06095931723043583605,15897474|Therm|Sulfolobus_solfataricus_P2:0.26423942586454784998)93:0.09818023849927597080)81:0.13169390073470546576)40:0.15346699506986413719)11:0.11115420772895975854)100:1.16551751731777564203,20094475|Metha|Methanopyrus_kandleri_AV19:0.44966444117862430785)28:0.10881859520227961380)57:0.10916983516266401399,170290810|Candi|Candidatus_Korarchaeum_cryptofilum_OPF8:1.63725518528528724005)49:0.07902696136699254026)100:1.57570878127999125518,157346587|Strep|Vitis_vinifera:0.00000093848324191486)41:0.04254944338695901274,48716486|Strep|Oryza_sativa_Japonica_Group:0.02542791912684997518)47:0.04527270300849649959)32:0.04214557583529997958,116060470|Chlor|Ostreococcus_tauri:0.21945224009854502611)66:0.08152128692502623453,((167518546|Choan|Monosiga_brevicollis_MX1:0.15600342914448209197,((6324067|Fungi|Saccharomyces_cerevisiae:0.09595074444376355816,19113146|Fungi|Schizosaccharomyces_pombe:0.09475876242633424207)87:0.05666912653741329464,(164663237|Fungi|Malassezia_globosa_CBS_7966:0.09354312167261144562,58260822|Fungi|Cryptococcus_neoformans_var-_neoformans_JEC21:0.06172171677910998078)83:0.04621620895142757729)90:0.07937092666733863711)16:0.04409793482639521450,((156370293|Metaz|Nematostella_vectensis:0.02081449529283839472,(62198237|Metaz|Homo_sapiens:0.03843445541742929877,(198432285|Metaz|Ciona_intestinalis:0.11308824685493464035,24649301|Metaz|Drosophila_melanogaster:0.13163781713418962194)28:0.03126774211312399049)35:0.04109058815768942136)24:0.03641685313947326530,196012038|Metaz|Trichoplax_adhaerens:0.06713936344993845506)24:0.03427419977060519596)27:0.04255213206263632614)19:0.05781070364464273303)36:0.09437058497156933234,66359706|Apico|Cryptosporidium_parvum_Iowa_II:0.34689919404090130417);

TreeFinder JTT
(((((((((106507301|Metaz|Homo_sapiens:0.12858423,156379319|Metaz|Nematostella_vectensis:0.34709063)66.884023:0.049254362,24648780|Metaz|Drosophila_melanogaster:0.42868718)99.487925:0.17264077,((19115098|Fungi|Schizosaccharomyces_pombe:0.25535291,67539524|Fungi|Aspergillus_nidulans_FGSC_A4:0.18336276)78.562051:0.093520361,6324227|Fungi|Saccharomyces_cerevisiae:0.33211768)100:0.34901152)54.681814:0.066325072,37681580|Cilio|Paraurostyla_weissei:0.47578618)80.590159:0.10091573,66812196|Mycet|Dictyostelium_discoideum_AX4:0.53827595)55.772322:0.054763366,85541645|Strep|Oryza_sativa_Japonica_Group:0.28476788)92.447227:0.22690776,67484306|Archa|Entamoeba_histolytica_HM-1-IMSS:0.89964201)100:0.58254244,(((((((((((115446319|Strep|Oryza_sativa_Japonica_Group:0.17287942,(15223158|Strep|Arabidopsis_thaliana:0.44064435,157346587|Strep|Vitis_vinifera:0.062126276)73.22728:0.062836707)99.259478:0.18058019,168037145|Strep|Physcomitrella_patens_subsp-_patens:0.16965006)89.374632:0.16563198,116060470|Chlor|Ostreococcus_tauri:0.89034066)88.864487:0.27294595,145490728|Cilio|Paramecium_tetraurelia_strain_d4-2:1.6918586)60.11095:0.15504519,167518546|Choan|Monosiga_brevicollis_MX1:0.66072774)73.638517:0.14894552,(((156370293|Metaz|Nematostella_vectensis:0.25136169,196012038|Metaz|Trichoplax_adhaerens:0.38461109)90.742159:0.11762368,(198432285|Metaz|Ciona_intestinalis:0.67633371,62198237|Metaz|Homo_sapiens:0.22306378)59.351486:0.047958413)50.772387:0.095674053,24649301|Metaz|Drosophila_melanogaster:0.49677422)65.744966:0.12514695)95.039701:0.26242629,58260822|Fungi|Cryptococcus_neoformans_var-_neoformans_JEC21:0.62933556)100:0.43928359,19113146|Fungi|Schizosaccharomyces_pombe:0.4533282)66.018581:0.23530764,6324067|Fungi|Saccharomyces_cerevisiae:0.60697657)85.844189:0.634677,(71661155|Kinet|Trypanosoma_cruzi_strain_CL_Brener:0.23143382,72549452|Kinet|Leishmania_major_strain_Friedlin:0.3226428)96.982795:0.81486409)100:2.4029097,(149197468|Lenti|Lentisphaera_araneosa_HTCC2155:0.9295859,((153820204|Gamma|Vibrio_cholerae_NCTC_8457:0.13398023,(15597083|Gamma|Pseudomonas_aeruginosa_PAO1:0.13969699,42543423|Gamma|Escherichia_coli:0.19847494)100:0.27103703)78.931445:0.12563235,24373385|Gamma|Shewanella_oneidensis_MR-1:0.34781292)94.830483:0.25528621)83.08875:0.3292161)76.855439:0.24103722)69.641948:0.16234834,((((115484523|Strep|Oryza_sativa_Japonica_Group:0.044888014,13124220|Strep|Arabidopsis_thaliana:0.084088515)97.253531:0.07896822,159463358|Chlor|Chlamydomonas_reinhardtii:0.24750974)68.187809:0.054650335,(((124802365|Apico|Plasmodium_falciparum_3D7:0.38945848,84043446|Kinet|Trypanosoma_brucei_TREU927:0.33894597)82.573813:0.05943236,24664937|Metaz|Drosophila_melanogaster:0.19127912)87.685913:0.069534348,(156616275|Metaz|Homo_sapiens:0.24316924,((19112916|Fungi|Schizosaccharomyces_pombe:0.14738359,6320101|Fungi|Saccharomyces_cerevisiae:0.18947895)92.26734:0.083862731,66809121|Mycet|Dictyostelium_discoideum_AX4:0.25539465)52.282768:0.048883301)65.595454:0.057069709)55.349654:0.028517223)99.871618:0.39866597,(((153792012|Metaz|Homo_sapiens:0.19225274,24586371|Metaz|Drosophila_melanogaster:0.27783297)91.488922:0.14609416,42563023|Strep|Arabidopsis_thaliana:0.35497145)48.735926:0.073573766,(19114980|Fungi|Schizosaccharomyces_pombe:0.39457502,(50305361|Fungi|Kluyveromyces_lactis_NRRL_Y-1140:0.16810917,6325090|Fungi|Saccharomyces_cerevisiae:0.19706092)99.773306:0.1957458)61.379689:0.13725456)100:0.66332231)99.509406:0.39705638,(((((((((116060470|Chlor|Ostreococcus_tauri:0.23370297,((157346587|Strep|Vitis_vinifera:0.046082899,48716486|Strep|Oryza_sativa_Japonica_Group:0.023421741)95.069933:0.04362799,168037145|Strep|Physcomitrella_patens_subsp-_patens:0.048543384)50.891966:0.041723863)97.866571:0.095415151,(((156370293|Metaz|Nematostella_vectensis:0.021015087,((198432285|Metaz|Ciona_intestinalis:0.11611214,24649301|Metaz|Drosophila_melanogaster:0.13242286)61.305672:0.031634982,62198237|Metaz|Homo_sapiens:0.039875152)91.617918:0.038805616)82.363862:0.034252078,196012038|Metaz|Trichoplax_adhaerens:0.069206849)74.238801:0.034549643,(((164663237|Fungi|Malassezia_globosa_CBS_7966:0.08787419,58260822|Fungi|Cryptococcus_neoformans_var-_neoformans_JEC21:0.056626149)79.072714:0.047498151,(19113146|Fungi|Schizosaccharomyces_pombe:0.089980153,6324067|Fungi|Saccharomyces_cerevisiae:0.1051854)96.418095:0.057260635)99.188006:0.068502831,167518546|Choan|Monosiga_brevicollis_MX1:0.16806364)79.891092:0.044294576)81.091619:0.038424889)78.924888:0.054725255,66811008|Mycet|Dictyostelium_discoideum_AX4:0.15614846)89.244014:0.09749528,145490728|Cilio|Paramecium_tetraurelia_strain_d4-2:0.30156472)46.88603:0.084230421,66359706|Apico|Cryptosporidium_parvum_Iowa_II:0.25780523)100:1.4430583,((134046285|Metha|Methanococcus_maripaludis_C5:0.65421493,185177517|Therm|Pyrococcus_furiosus:0.30034543)61.661923:0.088928096,170290810|Candi|Candidatus_Korarchaeum_cryptofilum_OPF8:1.5726893)36.264649:0.039284848)60.079724:0.087278937,20094475|Metha|Methanopyrus_kandleri_AV19:0.52939315)94.083679:0.14969245,(((119719310|Therm|Thermofilum_pendens_Hrk_5:0.40485987,(124027770|Therm|Hyperthermus_butylicus_DSM_5456:0.14635783,126465787|Therm|Staphylothermus_marinus_F1:0.13421082)95.531964:0.11065775)59.500235:0.1087521,18313103|Therm|Pyrobaculum_aerophilum_str-_IM2:0.32802921)94.243729:0.20223629,70605924|Therm|Sulfolobus_acidocaldarius_DSM_639:0.83899616)96.393257:0.23655734)73.641527:0.1560664,(((118194886|Therm|Cenarchaeum_symbiosum_A:0.41107845,170290793|Candi|Candidatus_Korarchaeum_cryptofilum_OPF8:0.48749769)93.004811:0.14425423,(((124028129|Therm|Hyperthermus_butylicus_DSM_5456:0.16916693,15897474|Therm|Sulfolobus_solfataricus_P2:0.28845726)49.165195:0.047817311,14600448|Therm|Aeropyrum_pernix_K1:0.45288518)96.266377:0.088689485,18313158|Therm|Pyrobaculum_aerophilum_str-_IM2:0.33790342)81.188905:0.11567523)80.99308:0.15492526,119719216|Therm|Thermofilum_pendens_Hrk_5:0.18734912)100:1.0603989)91.152561:0.25062647);
